# Supplementary material for: How does emotional exhaustion among Chinese college students affect mental health? A mixed-methods study in Zhejiang, China
Source: Front Public Health. 2025 Oct 28;13:1669092. doi: 10.3389/fpubh.2025.1669092 (PMC12602391; doi:10.3389/fpubh.2025.1669092)
Supplement: Supplementary file 1 [file Data_Sheet_1.xlsx]

## Sheet: Sheet1
Number	Gender	Age	Education	Major field	Even after completing a task, I still put in additional effort to perfect it.	I have a strong atmosphere of competition with my classmates.	Seeing others outperform me, I do my utmost to emulate and catch up.	Grades in school don’t matter much; just passing is sufficient.	I don’t want to participate in any social activities.	I find no meaning in life, so I simply do nothing.	My family’s financial situation is better than that of most of my peers.	The living allowance from my parents (or my own income) is enough to cover my expenses.	I do not habitually borrow money or incur debts.	I maintain good relationships with my teachers (including advisors).	I handle relationships with my family members (e.g., parents) well.	I can handle relationships with my peers very well.	Small things easily cause my emotions to fluctuate or even collapse.	I find my major courses difficult, and some are very strenuous for me.	Having too many study tasks leaves me not knowing where to start.	I feel I have no motivation to study and regret wasting time.	I am unsure what kind of job I want in the future and lack specialized skills.	I feel worried and very uncertain about the job prospects in my field of study.	I feel my competitiveness in the job market is not as good as that of others.	When feeling depressed, I might choose to drink alcohol to feel better.	When feeling upset, I might choose to smoke to relieve my emotions.	When feeling down, I might choose to stay up late to cope with my feelings.	I continually dwell on bad experiences and feel regretful.	I keep analyzing why something happened rather than how to solve the problem.	I repeatedly think about past stressful or upsetting events and find it hard to stop.	Even if I haven’t done much, I feel completely exhausted.	I often postpone or avoid tasks out of fear of failure.	Seeing others do better than me makes me feel intense anxiety or self-doubt.	I set very high standards for myself—no matter how well I do, I still feel it isn’t good enough.	I find it hard to feel enjoyment or motivation from daily activities.	I often feel incapable of handling life’s challenges.	Trouble concentrating to the extent it affects study or work.	Feeling down or depressed.	Difficulty falling asleep, staying asleep, or sleeping too much.	Thoughts that you would be better off dead or of hurting yourself in some way.	Poor appetite or overeating, with noticeable weight change.	Feeling bad about yourself—thinking you are a failure or have let yourself or your family down.	Feeling fidgety.
1	1	21	2	3	4	3	5	2	3	2	2	2	2	3	3	4	6	4	4	3	4	4	3	4	2	3	1	1	2	6	5	6	6	6	5	3	4	4	4	4	2	3
2	2	26	2	3	1	1	1	2	3	4	1	1	1	1	1	1	1	2	2	1	1	2	1	1	1	2	1	3	2	1	1	2	1	1	1	2	4	3	3	4	2	4
3	2	25	4	2	1	3	1	2	1	2	1	1	1	2	2	3	3	2	1	1	1	1	3	1	1	1	1	1	2	2	3	3	1	2	1	2	1	2	1	1	2	2
4	2	18	4	3	3	3	1	3	3	2	1	2	1	3	3	3	3	1	2	1	2	1	1	3	1	3	1	1	1	1	2	1	1	3	1	3	1	1	1	1	1	1
5	2	20	2	6	3	3	3	2	3	1	1	1	1	3	3	2	3	1	1	1	1	1	1	2	1	2	2	2	3	1	3	1	1	2	2	1	2	1	1	1	1	2
6	1	20	2	3	4	3	2	4	4	4	2	2	2	3	3	4	2	2	4	3	2	4	4	4	4	4	2	2	1	4	4	4	2	4	2	4	3	4	4	4	4	4
7	1	28	4	4	2	3	3	2	2	3	2	2	2	1	2	2	2	3	3	2	2	1	2	4	4	4	2	1	1	4	3	3	2	4	3	2	1	1	1	1	1	1
8	2	19	1	2	2	2	3	2	2	2	3	2	2	4	3	3	1	4	2	2	4	4	3	3	2	2	4	2	4	2	3	1	3	2	1	2	1	3	2	1	3	1
9	2	22	4	1	5	5	4	4	4	4	4	4	4	4	4	5	3	1	1	2	3	1	2	3	2	2	4	4	2	2	2	3	3	2	4	2	1	1	1	1	1	3
10	1	25	4	1	5	5	4	4	5	5	2	2	2	3	3	3	6	5	5	4	5	4	5	5	5	5	4	5	4	6	6	7	7	6	7	4	4	4	4	4	4	4
11	1	21	3	4	2	3	3	4	4	4	3	3	2	2	2	2	6	5	5	4	2	2	2	5	5	4	4	4	3	6	6	7	7	5	6	2	2	2	1	1	2	3
12	2	19	2	1	1	1	1	1	1	1	1	2	1	1	1	1	2	1	1	1	1	1	1	1	1	2	1	1	1	1	1	1	1	1	1	1	1	1	1	1	2	1
13	1	27	1	2	2	2	2	3	4	3	2	1	2	5	5	4	3	2	4	2	2	2	2	3	4	3	5	4	4	2	3	4	2	4	2	3	1	1	2	1	1	1
14	1	28	2	5	3	4	2	2	2	4	2	2	2	4	4	2	2	2	4	2	5	4	3	4	4	4	4	2	4	3	2	3	2	2	3	4	3	4	4	4	4	4
15	1	21	4	1	4	4	2	3	2	2	2	2	2	4	3	2	4	3	2	1	2	2	2	4	3	3	4	5	4	3	3	3	2	2	4	1	1	1	1	3	1	1
16	2	26	1	2	1	2	1	2	3	3	2	2	1	3	3	3	3	3	2	1	1	1	1	4	4	4	1	2	1	3	1	3	2	3	3	1	1	1	1	1	1	2
17	1	28	4	5	2	4	4	2	3	2	4	4	4	3	3	3	4	3	3	3	2	3	4	3	4	4	4	4	2	3	2	2	2	3	3	1	1	1	2	3	2	1
18	2	18	3	4	1	1	2	1	3	3	1	1	1	3	3	2	1	1	1	1	1	1	1	1	1	2	3	2	2	1	1	1	1	1	2	1	1	1	1	1	2	2
19	1	24	1	2	3	3	1	1	1	1	2	1	1	3	3	3	4	1	1	2	1	1	1	5	5	4	1	1	1	3	3	3	3	3	4	1	1	2	1	1	2	1
20	2	19	1	6	4	2	2	3	5	5	5	5	4	2	2	2	4	2	2	2	4	4	2	3	3	4	2	2	3	2	2	4	2	2	3	2	3	1	1	1	1	1
21	2	18	3	3	1	1	1	2	1	1	3	2	2	1	2	1	3	1	3	1	1	1	1	4	2	4	1	1	1	2	2	3	3	3	2	2	2	1	1	2	2	1
22	1	19	1	2	2	1	1	4	3	3	1	1	1	1	2	1	3	2	1	1	1	1	1	3	4	3	1	1	1	3	3	1	1	3	3	1	2	2	1	1	2	2
23	2	26	1	2	1	2	1	2	3	3	2	2	1	3	3	3	3	3	2	1	1	1	1	3	4	4	1	2	1	3	1	3	2	3	3	1	1	1	1	1	1	2
24	1	29	3	3	2	2	2	2	2	3	4	4	4	4	4	4	6	4	5	4	2	2	2	5	5	4	4	2	2	6	6	6	6	6	6	3	3	1	1	3	3	1
25	2	28	4	6	1	1	1	3	1	2	2	1	1	1	2	1	1	2	2	1	1	2	1	1	1	1	3	3	3	1	1	1	1	1	1	1	1	2	1	1	1	1
26	1	24	3	3	2	2	2	5	4	4	2	2	2	4	3	3	4	2	4	4	2	4	4	4	5	4	3	2	2	3	4	4	3	4	4	2	1	1	1	1	1	1
27	1	23	2	1	3	2	3	2	2	4	3	3	2	2	2	2	2	3	2	2	4	2	3	5	3	4	4	2	2	4	4	2	3	2	4	1	1	1	1	1	1	2
28	2	30	3	2	3	2	3	4	4	2	4	4	4	2	2	3	2	3	4	4	2	2	3	5	2	3	2	2	4	2	4	2	2	4	4	4	2	4	4	4	4	3
29	1	29	4	2	1	1	3	3	2	3	2	2	2	3	3	3	3	3	4	3	1	2	1	3	3	4	1	2	1	3	3	3	4	3	3	2	2	1	1	1	1	1
30	2	26	1	5	2	1	1	2	1	3	2	2	2	3	3	3	1	1	3	3	1	1	2	3	4	4	3	3	2	1	1	1	1	3	3	2	1	2	2	2	1	1
31	2	24	2	4	4	5	4	4	4	2	4	5	5	4	4	4	3	4	4	3	4	3	2	4	3	4	4	4	4	2	2	2	2	2	2	1	1	1	1	1	1	1
32	2	20	4	3	1	2	1	4	2	2	2	2	2	2	2	2	2	2	2	3	1	2	2	3	3	4	4	2	2	1	2	2	1	1	2	4	4	4	4	4	4	4
33	1	28	4	6	4	5	4	3	2	3	4	5	5	2	2	3	4	4	4	4	2	2	2	4	5	4	3	3	3	2	4	4	4	4	3	1	1	1	1	1	1	1
34	2	18	3	5	1	2	2	2	4	2	2	2	2	1	2	2	3	2	1	2	1	3	1	3	3	4	4	4	3	1	1	1	2	2	1	1	2	1	1	1	1	1
35	1	26	1	5	1	2	2	2	1	3	3	2	3	4	4	4	4	3	3	1	4	3	5	4	3	4	4	4	3	4	4	2	4	3	4	4	4	4	4	3	4	4
36	2	25	4	2	3	3	3	4	3	4	2	2	2	4	4	3	2	2	2	4	3	2	4	2	1	2	2	2	2	2	2	2	2	1	2	3	3	3	4	4	4	3
37	1	30	3	4	4	4	3	2	4	2	2	2	3	2	2	3	6	2	3	3	4	4	4	5	5	4	2	3	2	6	6	7	6	7	5	4	4	4	4	4	3	2
38	1	26	1	4	2	2	3	3	3	2	2	3	3	4	4	3	2	4	2	4	4	2	4	4	4	4	4	4	4	4	4	2	4	3	3	3	4	4	4	3	3	4
39	1	28	2	1	2	3	4	2	3	2	4	4	4	4	3	3	4	3	4	5	2	4	2	4	5	5	3	4	3	2	2	4	4	4	3	4	3	4	4	3	4	4
40	2	23	4	5	2	3	1	4	4	2	2	2	2	3	3	2	2	3	1	1	2	1	3	3	2	4	2	3	2	2	1	2	1	1	2	1	1	3	2	2	1	3
41	1	30	3	6	2	4	2	4	3	4	4	4	4	2	2	3	4	2	3	2	4	2	2	5	4	4	2	4	4	2	2	3	2	4	4	2	4	4	3	2	3	4
42	1	20	2	6	4	5	3	1	2	2	1	2	2	3	3	1	2	4	4	4	3	3	5	4	5	4	2	4	4	4	4	2	4	4	4	1	1	1	1	1	2	1
43	1	22	1	3	4	3	3	4	5	5	4	4	4	3	3	4	6	4	2	4	2	3	2	5	5	4	2	3	2	6	6	6	4	6	6	1	2	1	1	1	1	1
44	1	27	3	5	3	2	2	4	2	4	2	2	3	2	2	3	4	4	4	4	2	2	2	5	5	5	4	2	2	3	4	4	3	4	3	1	1	1	1	3	3	3
45	1	29	2	1	3	5	4	2	4	3	4	4	4	3	3	3	5	1	3	1	2	2	2	4	3	3	2	2	2	6	6	5	6	7	6	3	2	4	3	4	3	4
46	2	24	1	4	1	1	2	5	3	4	2	2	2	3	3	2	2	4	3	4	4	2	4	2	1	2	2	2	2	1	2	2	1	2	2	1	1	2	1	3	1	1
47	1	18	4	1	4	4	5	2	3	2	3	2	3	3	3	3	6	3	2	4	2	2	3	4	3	4	2	2	3	6	6	6	6	6	6	1	2	2	1	1	1	1
48	1	20	4	3	1	1	2	3	2	2	2	2	2	3	3	3	3	1	2	3	1	1	2	4	3	3	4	4	3	4	3	3	3	2	3	2	2	2	2	1	2	2
49	1	18	2	6	3	2	2	2	3	1	2	2	3	4	4	3	2	4	3	3	4	2	2	4	3	4	3	5	5	4	4	4	2	3	2	1	1	1	1	2	1	1
50	1	24	4	4	4	3	2	4	4	5	2	2	2	3	3	4	6	2	2	1	4	4	3	4	3	3	4	4	4	6	6	6	6	6	6	1	1	1	1	2	1	1
51	2	26	1	5	1	1	2	4	3	4	3	3	2	2	2	4	1	2	2	3	3	3	4	2	1	2	2	3	4	2	1	2	3	3	2	1	1	1	1	2	1	1
52	2	26	3	1	1	1	1	2	2	2	2	1	2	2	2	1	1	1	1	1	1	1	2	1	1	4	2	1	1	1	1	1	2	1	1	1	1	1	1	1	1	1
53	1	23	2	4	2	4	4	4	2	4	5	5	4	2	2	4	2	4	5	4	5	4	5	4	4	4	4	4	4	4	4	3	2	3	4	4	4	4	3	3	4	4
54	1	28	1	2	2	2	2	2	3	3	2	1	2	5	5	5	6	1	2	3	4	4	4	5	3	4	2	3	2	6	6	6	5	6	6	4	4	4	4	4	4	4
55	2	22	2	4	2	1	2	3	4	5	2	2	2	1	1	2	1	4	4	3	4	4	2	3	3	4	2	3	2	2	2	2	1	2	2	4	4	2	4	2	4	4
56	1	26	3	4	3	4	5	4	4	4	3	2	3	2	2	3	2	4	4	2	2	2	3	3	3	3	2	2	3	4	4	4	4	2	2	4	3	4	2	4	2	3
57	2	27	3	6	3	3	2	3	3	4	1	1	1	1	1	2	1	1	1	1	1	2	1	2	1	2	1	1	3	1	1	2	1	2	1	2	1	2	1	1	2	1
58	2	30	2	3	1	2	1	3	2	1	1	1	1	2	2	2	1	2	1	1	3	3	3	3	2	2	1	1	1	3	1	2	3	3	1	4	3	3	3	3	4	2
59	1	23	4	5	2	3	2	3	4	3	3	2	2	2	2	2	6	1	3	1	4	4	3	5	5	4	4	2	2	5	7	7	5	5	5	1	2	1	1	1	1	1
60	1	26	2	5	4	2	4	2	4	4	4	4	4	2	2	4	6	3	3	2	2	2	2	5	5	4	3	1	3	7	6	6	6	5	7	4	4	4	2	4	4	3
61	2	19	3	5	3	3	3	1	1	1	2	1	1	3	3	3	2	2	2	1	1	1	1	2	4	3	1	1	1	1	3	2	3	3	3	1	1	1	2	1	1	1
62	1	19	1	5	3	4	2	2	3	4	4	4	4	2	2	3	4	4	4	4	4	4	4	4	4	4	4	3	4	3	4	3	2	4	2	3	2	1	3	1	3	1
63	1	24	1	5	2	1	1	1	1	1	1	2	2	4	4	3	3	3	1	1	2	2	1	5	5	5	1	1	1	4	3	4	3	3	3	1	1	2	2	2	1	1
64	2	22	1	1	3	1	1	3	3	3	1	2	1	1	2	1	1	1	1	2	2	2	1	2	1	4	1	1	1	2	1	2	1	1	1	1	1	1	1	1	1	1
65	1	23	3	3	3	2	2	3	2	4	4	4	4	2	2	3	4	4	4	4	5	3	3	3	4	3	4	4	4	2	4	2	3	2	4	1	1	1	1	1	1	1
66	2	27	1	4	1	1	1	4	5	3	2	2	2	3	3	2	1	4	2	4	4	2	4	3	2	3	2	2	2	2	3	1	1	2	2	3	4	4	2	4	4	3
67	2	28	4	4	2	1	1	3	3	3	2	2	2	2	2	2	2	2	3	3	1	2	1	3	1	4	1	2	1	3	1	3	1	3	3	2	2	1	1	1	2	1
68	2	26	1	5	4	5	5	3	3	4	3	2	2	3	3	3	2	2	2	3	2	4	4	3	1	4	2	3	2	3	3	2	2	1	3	4	4	2	2	4	4	3
69	2	21	1	5	1	1	3	2	2	3	2	1	1	1	1	3	2	4	3	4	2	2	4	3	1	4	3	4	3	1	2	1	2	2	2	4	4	2	4	2	4	4
70	1	24	3	6	4	2	4	3	3	2	2	2	2	2	2	3	4	5	3	4	4	5	5	4	5	4	4	5	5	2	4	4	3	4	4	3	3	4	4	4	4	4
71	2	19	3	3	2	2	1	4	4	3	2	2	2	3	3	2	1	3	1	2	2	3	2	2	1	4	4	2	3	2	1	2	2	1	3	1	3	1	1	1	2	2
72	1	29	4	1	5	4	5	2	3	4	2	2	2	4	3	2	5	4	4	3	3	2	2	5	3	3	3	2	4	6	7	5	7	6	6	4	4	3	4	3	4	3
73	1	19	3	5	4	4	4	3	3	3	4	4	4	4	4	3	7	2	2	3	4	4	4	4	4	3	4	4	4	5	6	6	6	5	6	1	1	2	1	1	1	1
74	2	24	4	4	3	3	1	3	3	3	2	2	1	1	2	2	1	3	3	1	3	3	2	2	1	2	2	1	1	1	2	2	3	3	2	2	1	1	1	1	1	2
75	2	18	3	1	1	1	1	1	3	3	1	1	1	3	3	2	1	1	1	1	1	2	2	2	1	1	4	3	2	1	1	1	2	1	3	1	1	2	1	1	1	2
76	1	23	2	5	3	1	1	2	2	3	2	2	2	2	2	4	4	4	2	2	2	2	2	3	4	4	3	2	2	3	2	4	4	2	3	4	4	4	4	4	4	4
77	1	27	2	2	4	2	4	5	4	4	4	4	5	4	3	5	4	4	3	2	4	3	2	4	5	4	2	2	1	4	3	3	2	4	4	4	2	4	4	3	4	3
78	2	21	4	6	1	3	3	3	1	3	1	1	2	3	3	3	2	1	1	1	2	2	2	1	1	2	3	2	2	1	1	1	1	1	1	2	1	1	1	1	2	1
79	2	23	4	4	1	1	1	5	4	5	3	2	2	4	3	4	2	4	5	4	2	2	2	2	1	2	3	2	2	2	2	2	2	2	1	1	2	1	3	3	1	1
80	1	20	2	5	4	2	2	4	5	3	2	3	2	4	4	3	6	4	4	4	4	4	4	4	4	3	4	5	5	6	4	6	6	6	6	1	2	2	1	2	1	1
81	1	23	1	2	2	2	2	2	2	2	2	2	1	4	3	3	6	2	2	2	4	4	4	5	5	3	4	4	4	6	6	6	6	6	6	3	3	1	3	1	1	3
82	2	30	4	3	1	1	2	2	1	1	1	1	1	1	1	1	2	2	2	1	1	1	1	3	1	4	1	1	1	1	2	2	1	2	1	1	1	1	1	2	1	1
83	2	25	3	3	3	2	1	1	1	1	2	2	2	2	2	2	1	1	1	1	3	2	2	2	1	3	3	3	3	1	1	3	1	2	3	1	1	1	2	2	1	1
84	1	23	2	4	2	3	2	2	3	3	2	3	2	2	2	2	3	2	2	2	2	3	2	5	5	5	1	2	2	4	4	4	4	2	4	2	3	1	1	3	3	1
85	2	24	4	3	3	1	1	3	2	4	4	3	4	2	2	3	1	2	3	2	2	3	2	3	1	3	3	4	2	2	2	3	1	2	2	4	3	4	4	4	4	4
86	1	29	1	5	1	2	1	5	4	4	1	1	1	5	5	4	3	4	4	3	2	3	4	5	4	4	2	4	3	2	3	2	4	3	2	4	4	3	4	3	4	4
87	2	30	3	4	4	4	5	4	4	3	2	3	2	2	2	3	3	4	3	3	3	4	2	4	2	3	4	2	2	4	2	2	2	2	3	4	4	4	3	3	4	2
88	1	27	2	6	4	4	4	1	2	3	4	4	4	4	4	4	6	4	5	5	2	2	3	5	5	5	3	4	4	6	6	6	5	7	5	4	4	4	4	3	4	3
89	1	18	3	4	2	3	2	2	2	4	4	4	4	3	3	4	2	3	4	3	2	4	2	5	4	5	2	2	2	2	4	4	4	4	2	4	2	4	4	4	4	4
90	1	21	1	3	4	4	4	4	5	5	1	2	1	3	3	5	6	4	3	4	4	4	2	5	5	3	4	4	4	6	7	7	6	6	6	1	1	1	1	1	1	1
91	1	24	3	6	5	4	4	2	2	3	2	2	2	4	4	4	6	2	1	2	4	4	4	5	5	5	2	4	3	6	7	6	7	6	5	3	4	4	4	4	4	4
92	2	19	3	6	3	1	3	2	1	1	2	2	2	2	2	2	1	1	1	2	1	1	1	2	1	2	3	1	1	1	2	2	1	2	1	3	4	3	3	4	3	3
93	2	30	4	1	4	4	5	1	1	2	2	2	3	2	2	3	2	5	4	3	4	2	2	2	2	2	4	3	3	2	2	2	2	4	4	3	4	4	4	4	4	2
94	1	25	4	1	4	4	2	2	2	3	2	2	2	3	3	5	3	2	2	2	5	4	4	4	3	4	3	2	4	2	3	2	4	4	4	3	2	3	4	4	4	2
95	1	25	4	2	2	2	3	3	4	4	4	4	4	5	5	4	6	2	1	1	3	4	4	5	5	4	4	4	3	7	5	6	5	6	6	1	2	1	1	1	1	1
96	1	30	4	2	4	4	5	4	2	4	2	2	2	3	3	4	2	3	2	4	4	3	4	4	4	4	4	2	3	2	4	2	2	2	3	1	1	1	2	2	1	1
97	2	19	1	3	2	2	1	4	4	3	2	2	2	1	2	2	1	1	1	1	2	2	1	2	1	3	3	2	3	1	1	1	2	1	2	2	1	1	2	1	2	1
98	2	27	1	5	1	1	2	1	1	1	1	2	1	1	1	1	1	1	1	1	1	1	1	1	1	4	1	1	1	1	1	1	1	1	1	1	1	1	1	2	1	1
99	1	25	4	2	1	1	1	1	1	1	2	2	1	3	3	3	4	2	3	4	2	1	2	4	5	5	2	1	1	3	2	4	4	4	3	1	1	1	1	1	1	1
100	2	29	1	1	2	2	1	1	1	3	2	2	2	1	2	1	1	2	2	1	1	1	1	2	1	3	3	3	3	1	1	2	3	1	1	2	1	2	1	1	1	1
101	2	23	1	6	2	1	1	2	3	2	2	2	2	1	1	2	2	5	4	3	4	4	4	2	1	2	5	4	4	2	1	2	1	2	2	1	1	1	1	3	3	1
102	2	29	4	3	2	1	1	4	4	4	2	2	2	2	2	3	1	2	1	1	1	2	2	2	1	3	2	4	2	2	1	2	3	1	2	3	2	2	2	1	3	1
103	1	25	3	1	5	4	4	2	3	4	2	2	2	4	3	4	4	2	2	2	4	4	4	5	3	3	3	4	3	3	4	2	2	4	2	4	3	4	4	4	2	2
104	2	23	2	4	1	2	1	4	4	4	2	2	2	5	5	5	3	4	2	4	4	4	4	2	1	2	5	4	3	2	2	2	2	1	2	4	2	4	2	2	4	4
105	1	27	1	4	1	1	3	1	1	1	2	2	1	2	2	2	4	2	2	3	2	1	1	3	4	3	3	3	1	3	2	3	3	3	4	2	1	1	1	1	2	1
106	1	20	3	5	4	2	4	2	2	3	2	3	2	3	3	2	3	2	3	2	4	4	2	4	4	4	2	3	2	3	2	2	3	4	4	4	4	4	4	4	4	4
107	2	27	4	6	1	1	1	1	1	1	1	2	1	1	2	1	2	3	3	1	1	1	1	4	1	2	2	1	1	3	3	1	3	3	1	2	1	1	2	2	1	2
108	2	30	3	2	1	1	1	3	1	3	1	1	1	1	2	1	1	2	1	1	2	1	1	2	1	3	2	3	1	2	1	2	1	1	1	2	1	1	1	1	1	1
109	2	24	2	1	3	1	3	4	3	3	1	1	1	2	2	2	1	1	1	2	1	1	1	2	1	2	2	2	3	3	2	3	1	3	3	2	2	2	1	1	1	2
110	2	30	3	6	2	3	2	4	2	3	2	2	2	3	3	4	3	2	2	3	4	4	4	2	1	2	4	4	4	3	2	2	3	1	1	2	1	1	3	1	1	1
111	1	19	1	2	3	2	2	2	3	1	2	2	1	3	3	3	4	3	1	1	2	2	1	5	3	4	1	2	3	3	4	3	3	2	2	2	1	1	1	1	1	1
112	2	26	4	4	1	3	3	3	1	1	1	2	2	3	3	2	1	2	1	1	2	2	3	2	1	3	3	3	3	3	1	2	1	2	1	1	1	2	2	3	2	1
113	2	22	1	2	3	2	3	1	1	1	2	2	2	3	3	3	2	1	1	1	2	2	1	2	1	2	3	3	1	1	1	1	1	1	2	2	1	1	1	1	1	2
114	1	18	1	2	2	3	3	2	2	2	4	4	4	2	2	3	6	2	2	2	4	3	4	5	2	4	2	2	1	6	6	6	5	6	6	2	3	3	3	1	1	1
115	2	21	3	4	3	5	5	4	4	4	4	4	5	3	3	3	2	5	4	4	4	2	4	4	1	2	2	1	1	2	2	3	2	2	3	4	4	2	4	3	3	4
116	2	22	4	2	2	1	1	3	1	2	2	1	2	2	2	2	1	1	3	1	3	2	3	4	1	4	1	1	2	3	2	2	1	1	3	1	1	1	1	2	2	1
117	1	20	1	2	2	2	4	3	3	4	2	2	2	4	3	5	6	5	5	5	4	3	5	5	5	5	4	4	4	6	6	6	7	6	7	2	1	1	1	2	1	1
118	2	18	1	6	3	4	4	4	2	4	2	2	2	2	2	4	3	2	4	4	4	2	4	4	1	3	4	3	4	2	2	3	2	2	2	2	3	4	4	4	2	4
119	1	25	4	3	4	2	3	4	4	3	5	4	4	2	2	3	6	4	3	4	5	3	3	5	3	4	3	5	3	7	5	6	6	6	7	4	4	4	4	4	4	4
120	1	23	2	2	4	2	2	1	3	2	4	4	4	4	4	4	3	4	2	2	4	2	4	5	3	2	3	4	4	3	2	2	4	4	4	1	1	1	1	2	2	1
121	2	22	2	1	4	4	5	5	4	4	4	4	4	4	3	5	2	2	4	4	4	5	4	3	1	2	4	4	3	3	2	2	2	2	2	1	1	3	1	1	1	3
122	2	30	4	5	1	2	3	4	4	3	2	2	2	2	2	3	2	2	2	2	4	3	3	2	1	4	3	3	3	2	3	2	2	2	1	4	4	4	3	2	4	3
123	1	25	4	4	5	5	4	2	3	2	2	3	2	3	3	2	2	2	2	2	3	1	3	3	3	3	4	4	2	3	4	2	3	2	4	1	1	1	1	1	2	2
124	2	18	3	4	3	2	3	3	2	1	2	3	2	4	3	4	2	4	2	2	2	4	4	3	2	3	2	4	2	4	2	2	4	2	2	3	4	4	2	4	4	4
125	2	28	1	1	1	1	2	3	3	2	2	2	2	1	2	2	1	2	2	2	1	1	1	2	1	2	3	2	3	2	2	1	1	1	1	1	1	1	2	1	1	1
126	1	26	3	3	4	4	4	3	4	4	4	4	5	4	3	4	7	2	2	2	4	4	2	4	3	3	2	4	2	5	6	5	7	6	6	3	4	4	4	4	4	4
127	2	30	1	4	2	4	3	2	2	2	2	2	2	4	3	3	2	2	3	1	4	4	3	3	2	2	4	4	4	4	2	2	3	4	3	4	4	2	3	2	4	4
128	2	26	2	4	3	2	3	3	3	2	2	2	2	4	3	4	1	2	4	3	2	1	1	3	1	2	2	2	3	2	2	3	3	2	1	3	4	4	4	2	3	4
129	1	22	4	2	4	4	5	2	2	3	4	5	4	4	4	3	7	4	5	5	2	4	2	5	5	5	3	2	3	5	6	6	6	7	6	1	1	1	3	2	2	3
130	1	27	4	4	4	4	3	4	2	2	1	2	1	4	4	5	6	3	4	3	2	2	2	5	5	5	2	4	3	6	6	6	5	7	7	1	1	1	1	1	1	2
131	1	19	4	4	3	3	2	4	3	5	2	3	2	2	2	3	6	3	2	3	3	4	4	5	4	4	2	2	2	5	7	6	5	7	6	4	4	4	4	3	2	4
132	1	28	2	5	1	3	1	3	1	1	1	1	2	2	2	3	2	1	3	2	1	1	2	3	2	3	2	3	1	4	4	4	3	4	4	2	1	2	1	1	1	1
133	1	26	4	1	3	2	3	4	3	4	3	3	2	4	3	2	4	3	3	4	4	4	4	4	5	5	3	2	4	4	3	4	2	4	3	3	1	2	1	2	2	1
134	2	30	1	4	3	3	1	2	1	1	2	2	3	3	3	3	1	3	3	3	1	1	1	3	4	4	1	3	1	2	3	3	3	3	3	1	1	1	1	2	1	1
135	2	18	4	4	4	2	4	2	4	3	2	3	2	3	3	3	2	2	4	3	3	1	1	3	1	3	2	3	4	2	2	2	2	3	2	1	2	1	2	1	1	1
136	1	18	1	3	3	4	2	1	3	1	4	4	4	4	4	4	2	2	2	2	4	3	4	3	3	3	2	4	4	3	4	2	2	4	2	3	1	2	1	3	2	2
137	1	21	4	5	4	4	2	2	4	2	4	4	4	2	2	3	4	4	4	4	2	3	2	3	5	3	4	4	4	4	4	4	2	2	4	4	4	4	4	2	2	4
138	1	25	3	6	3	4	3	2	2	3	2	3	2	4	4	3	7	3	4	4	4	3	4	5	5	5	4	2	2	7	6	6	6	5	6	1	1	1	1	1	1	1
139	1	23	1	1	1	1	1	1	1	3	4	4	4	3	2	3	3	1	3	1	2	1	1	5	4	4	1	1	1	4	3	3	4	2	3	1	1	2	2	1	1	1
140	2	24	2	1	1	1	1	1	1	1	1	1	1	1	2	1	2	1	1	1	1	1	1	1	1	4	1	1	1	1	1	1	1	1	1	1	1	1	1	2	2	1
141	1	28	3	2	2	1	1	4	5	5	5	4	4	5	5	4	6	1	3	2	1	2	1	4	3	4	2	2	2	5	7	6	6	6	6	4	4	4	3	4	4	4
142	2	19	2	6	4	4	2	3	3	4	2	2	1	2	2	2	2	4	3	3	3	5	4	2	1	2	2	4	2	2	3	2	2	2	3	2	2	1	3	1	1	1
143	2	20	3	4	1	2	1	3	2	1	2	2	2	4	3	4	2	1	2	3	1	1	1	2	1	2	1	3	3	2	1	1	2	3	2	1	2	2	2	1	1	2
144	2	23	2	1	1	1	1	1	1	1	2	2	2	1	2	1	1	1	1	1	1	1	1	1	1	3	1	2	2	1	1	1	1	1	1	1	1	1	1	1	1	1
145	1	20	2	2	3	3	4	3	2	2	2	2	3	4	3	2	4	5	4	3	2	2	2	5	4	4	4	4	2	2	3	4	2	3	2	1	3	1	3	1	1	1
146	1	22	2	6	3	2	2	4	3	2	2	2	2	4	4	4	3	5	4	4	2	4	2	3	5	4	4	2	2	2	4	4	4	4	2	4	2	4	4	4	2	4
147	1	24	2	3	3	5	3	3	3	2	4	4	4	2	2	3	7	3	5	5	2	4	4	5	5	4	2	1	2	6	6	6	6	7	5	4	4	4	4	4	4	4
148	1	22	4	3	5	3	4	4	3	4	4	4	4	4	3	3	4	1	2	3	2	4	3	4	3	4	4	4	3	3	2	3	2	4	4	3	4	4	2	2	4	4
149	2	24	2	5	1	1	1	2	2	2	2	2	2	3	3	5	2	4	4	3	2	2	2	3	1	4	4	4	4	2	1	2	2	2	2	3	4	4	4	4	4	4
150	2	19	3	5	3	3	1	1	2	1	2	2	2	1	1	2	1	2	4	3	2	1	1	2	1	3	3	3	3	1	2	3	2	2	1	1	1	2	1	1	1	1
151	1	19	1	2	5	4	4	2	3	2	3	2	2	4	4	4	6	2	2	2	5	4	4	5	5	5	4	3	2	6	6	6	5	5	6	4	4	3	4	4	4	4
152	2	20	3	6	5	4	4	1	2	2	4	5	4	4	4	4	2	5	3	4	5	4	3	4	3	4	2	2	4	2	4	2	4	2	2	4	4	4	4	4	4	4
153	2	29	4	3	4	4	3	2	2	2	5	4	4	3	2	2	2	5	4	5	4	2	4	4	1	3	3	4	4	2	3	3	2	2	2	1	1	2	1	2	1	1
154	2	20	2	2	1	1	1	1	1	1	1	2	1	2	2	2	1	1	1	1	1	1	1	2	1	3	1	2	2	2	1	1	1	2	1	1	1	1	1	1	1	1
155	1	22	3	6	4	3	2	4	5	4	2	2	2	1	1	2	5	4	5	4	3	5	4	4	5	5	5	5	5	5	6	7	6	6	6	3	4	4	4	4	4	4
156	1	22	1	5	2	1	3	4	2	2	2	2	3	4	4	4	3	1	3	3	2	2	4	2	2	1	3	4	4	4	4	3	4	4	3	4	4	4	4	4	4	4
157	2	19	3	6	4	4	4	4	4	4	2	2	2	4	4	4	2	4	3	4	4	5	4	2	1	2	4	4	3	3	2	2	2	3	1	1	2	1	1	1	1	1
158	2	26	1	3	1	1	1	1	1	1	1	1	1	1	1	1	1	1	1	1	2	2	1	1	1	3	1	1	1	1	1	1	1	1	1	1	1	1	1	2	1	1
159	2	24	4	1	1	1	2	2	1	2	1	1	1	1	1	1	3	1	2	1	1	1	1	3	2	2	2	2	3	3	3	2	4	3	2	1	1	1	1	1	1	2
160	1	27	4	4	3	4	4	2	4	3	2	2	2	3	3	3	7	4	4	4	5	5	4	4	3	4	2	4	2	6	6	5	6	6	6	1	1	1	2	1	1	1
161	1	26	1	6	2	2	2	4	4	3	2	2	2	4	4	3	3	2	4	4	4	4	4	3	4	3	3	4	2	3	3	2	3	4	2	4	3	3	3	4	4	2
162	2	22	4	1	3	3	3	1	1	1	2	1	2	1	1	1	1	1	1	1	1	1	1	1	1	4	3	3	1	1	3	1	1	1	1	1	1	2	1	1	1	2
163	2	29	1	6	3	3	1	1	1	1	2	2	2	2	2	3	1	2	2	1	2	2	2	1	1	3	3	3	3	2	1	1	1	1	1	4	4	3	3	3	3	2
164	2	30	4	4	2	1	1	2	1	1	1	1	1	2	2	1	1	1	2	1	1	1	1	1	1	4	1	1	1	1	1	1	1	1	1	1	1	1	1	1	1	1
165	1	29	2	5	4	4	4	4	4	4	4	4	4	4	4	4	4	3	2	3	4	3	4	4	3	3	4	5	4	2	2	4	4	4	2	4	4	3	3	4	3	4
166	2	28	3	5	1	2	1	2	2	3	2	2	2	3	2	2	2	4	5	4	3	4	4	2	1	2	2	2	2	1	2	2	2	1	2	4	4	4	4	4	3	4
167	1	26	3	2	1	1	1	1	3	2	2	2	2	1	1	2	4	1	2	2	2	1	3	3	4	4	1	1	1	4	2	3	2	4	4	1	1	2	1	1	1	2
168	1	20	4	2	3	1	1	2	3	2	2	2	2	3	2	2	3	3	1	3	1	1	1	4	4	5	1	1	1	4	4	3	4	3	3	2	1	1	1	1	2	2
169	1	26	3	6	1	1	2	3	3	4	1	1	1	2	2	3	3	1	1	1	1	3	3	4	4	3	2	2	3	3	3	3	3	3	2	1	1	1	1	1	1	1
170	2	29	3	5	3	3	3	1	2	1	2	2	2	1	1	3	3	3	3	2	1	2	1	2	1	1	2	1	3	1	1	1	3	3	3	2	2	1	1	1	1	1
171	2	22	2	1	1	1	1	1	1	1	1	1	1	1	1	1	1	2	1	1	1	1	1	1	1	4	1	1	1	2	1	1	2	1	1	1	1	2	1	1	1	1
172	1	23	2	6	2	1	1	1	1	1	2	2	2	1	1	2	3	2	1	1	3	3	3	5	4	4	1	1	1	2	3	3	3	3	4	1	1	1	1	2	1	1
173	1	18	3	5	3	2	2	5	3	3	4	4	5	4	4	3	6	2	2	2	4	3	3	2	3	2	2	4	4	6	6	6	5	7	6	1	1	3	1	1	3	1
174	2	22	1	1	5	4	5	5	4	5	4	4	4	4	4	4	2	3	4	4	4	3	2	2	1	2	4	5	4	2	2	2	4	2	2	4	3	4	4	3	4	4
175	2	19	2	3	3	3	3	1	1	1	1	1	2	1	1	2	3	1	1	2	1	3	1	3	4	4	3	3	3	3	2	3	3	1	3	1	1	1	2	1	2	2
176	1	27	2	5	2	2	2	2	3	4	3	2	2	2	2	2	5	4	3	3	5	5	3	4	5	4	4	2	3	6	6	6	5	6	6	4	4	4	2	3	4	4
177	2	25	1	2	4	3	2	1	2	1	2	1	1	1	1	1	3	1	1	1	2	3	2	2	2	2	4	4	2	3	3	3	1	2	2	2	2	2	2	1	2	1
178	1	28	2	5	4	3	4	5	4	5	3	2	3	2	2	3	6	4	5	5	4	3	5	5	5	3	2	2	2	5	6	6	6	6	6	3	4	3	4	4	4	4
179	1	25	1	5	4	2	2	4	4	4	2	2	2	1	1	2	4	4	4	5	4	4	4	3	4	4	4	4	4	4	4	3	2	2	3	3	4	3	4	4	3	4
180	2	26	4	6	4	4	5	4	4	4	3	2	2	3	3	4	1	2	2	3	4	4	4	2	1	2	5	5	3	2	2	2	2	2	3	1	2	1	1	1	1	1
181	1	30	1	6	5	3	4	4	4	3	2	2	3	4	4	4	6	4	3	3	4	3	4	4	3	4	2	2	2	5	6	5	6	7	7	4	4	3	4	4	4	4
182	2	20	1	5	2	4	2	2	3	2	2	2	3	2	2	3	2	2	3	2	1	3	3	2	1	2	2	3	2	2	2	2	2	2	2	4	4	3	3	4	2	3
183	2	21	3	6	1	1	3	1	1	1	1	1	2	2	2	2	2	1	3	3	1	1	1	4	4	4	2	3	3	3	3	3	2	3	2	1	2	1	1	1	1	1
184	1	26	4	2	4	4	4	3	2	2	4	5	4	2	2	4	2	4	4	2	2	3	2	4	4	4	2	2	2	4	4	4	3	2	3	3	1	3	2	1	2	3
185	1	27	1	3	4	4	4	3	2	2	2	1	2	2	2	3	3	4	3	2	2	4	3	5	4	5	4	4	5	4	2	2	2	4	4	1	2	1	2	3	1	1
186	1	29	2	3	4	2	3	5	3	5	4	4	4	4	4	3	6	3	2	2	4	5	5	5	5	5	5	4	3	7	6	7	5	7	6	3	4	2	4	3	4	4
187	1	19	3	6	3	4	4	4	4	4	2	2	2	4	4	5	6	4	4	5	3	2	2	5	5	4	4	4	4	7	5	7	6	6	7	3	4	3	4	4	4	4
188	2	29	3	3	5	3	4	4	4	4	3	2	2	2	2	3	4	4	4	2	1	2	1	2	2	2	1	2	2	2	2	2	3	2	3	2	3	4	4	2	4	4
189	2	26	1	3	1	1	1	1	1	1	1	2	1	1	1	1	1	1	1	1	1	1	1	1	1	1	1	1	1	1	1	2	1	1	1	1	1	1	1	2	1	1
190	2	28	1	3	2	2	2	2	2	4	2	2	2	3	3	3	3	4	2	2	4	3	4	1	2	1	2	4	4	2	4	3	2	3	2	4	2	4	4	4	4	2
191	2	28	1	3	4	5	5	2	3	4	2	2	3	4	4	4	3	4	4	4	2	2	2	2	2	2	3	2	4	2	3	2	4	2	3	1	1	1	1	2	2	1
192	2	22	3	1	3	1	1	2	2	3	1	1	2	3	3	3	1	1	2	2	1	2	1	1	1	2	2	1	1	1	1	1	2	1	1	1	1	2	2	1	1	2
193	1	25	2	1	4	3	4	4	3	3	4	4	4	3	2	4	4	4	4	5	2	2	1	5	5	3	3	3	4	4	2	4	2	3	4	2	1	1	1	1	1	2
194	1	26	1	5	3	4	3	3	2	3	2	2	2	3	2	2	6	3	3	4	2	2	4	5	5	5	3	4	4	6	6	6	7	6	6	2	1	1	1	1	2	1
195	2	23	2	4	1	3	3	1	1	1	2	1	1	2	2	1	1	1	1	1	1	1	1	3	1	2	3	3	1	2	1	1	2	3	1	1	1	1	1	1	1	1
196	1	25	4	2	4	4	4	3	2	4	4	4	4	5	5	4	7	2	2	2	4	4	4	5	3	4	2	2	1	7	6	5	6	5	7	4	3	3	3	4	4	4
197	2	23	2	5	2	3	3	3	1	2	2	2	1	2	2	3	1	1	2	2	2	1	2	1	1	4	1	1	1	1	1	1	1	1	2	1	1	1	1	1	1	1
198	2	30	3	6	1	2	3	2	3	1	2	2	1	1	1	2	3	3	3	1	3	1	1	2	1	1	1	3	3	2	1	2	3	3	2	2	1	2	2	2	2	3
199	2	21	1	2	1	3	1	3	2	3	1	1	2	3	3	1	2	1	3	3	4	4	2	2	1	4	2	1	2	3	3	1	3	2	1	2	2	2	2	2	2	2
200	2	19	3	4	4	2	4	4	3	4	3	3	2	3	2	2	2	4	2	2	4	3	2	4	4	4	2	2	2	2	3	4	4	2	2	4	3	4	4	4	3	4
201	2	28	1	2	1	1	1	1	1	1	2	2	2	1	1	2	3	2	3	1	3	1	1	2	1	1	1	1	2	3	3	1	1	1	3	1	2	2	2	1	2	1
202	2	30	3	4	2	1	1	1	1	1	1	2	1	1	1	1	1	1	1	2	2	1	1	1	1	2	1	1	1	1	1	1	1	1	1	1	1	1	1	1	2	1
203	2	24	4	4	4	4	4	4	4	4	4	4	4	3	2	3	2	4	3	4	2	2	1	2	2	2	4	4	4	4	2	4	2	2	2	1	1	1	2	2	1	2
204	1	25	1	2	5	3	5	3	3	4	4	4	5	4	4	3	6	4	4	4	3	2	2	4	5	4	3	4	4	6	5	6	6	6	6	3	1	1	1	2	1	1
205	2	24	3	4	2	3	2	1	1	1	1	1	1	1	1	1	1	2	1	1	3	3	3	3	1	4	1	1	1	1	1	1	3	1	3	2	2	1	1	1	2	2
206	2	30	3	5	1	1	1	1	1	1	1	1	1	1	1	1	1	1	1	1	1	2	1	1	1	3	1	1	1	2	1	1	1	1	1	2	1	1	1	1	2	1
207	1	28	1	3	1	1	3	3	3	1	1	1	1	1	1	2	3	1	2	1	3	2	1	4	3	3	1	1	2	1	3	3	2	2	3	1	2	2	1	2	1	1
208	1	24	2	3	2	2	2	5	4	3	4	4	4	5	5	5	3	4	4	4	2	2	3	5	4	5	2	4	2	3	3	3	4	3	2	4	4	3	4	3	2	2
209	2	22	1	4	2	4	3	5	3	4	3	2	2	2	2	3	3	4	4	4	3	2	3	4	4	4	3	4	4	2	2	2	2	4	2	1	1	1	1	1	1	1
210	1	22	3	3	3	4	4	4	4	4	4	4	4	1	1	2	4	2	3	2	4	4	3	3	4	3	2	3	2	4	4	3	3	2	4	2	2	3	1	1	1	2
211	1	24	1	4	2	2	2	4	5	4	2	2	2	5	5	3	6	5	5	4	2	2	1	4	3	3	2	2	3	6	7	6	5	5	6	4	4	2	4	4	4	2
212	1	18	4	2	4	3	4	3	4	2	2	2	2	3	3	4	2	3	2	2	4	4	4	5	4	4	4	3	4	2	4	2	3	4	2	1	2	3	1	1	3	1
213	1	23	2	1	3	2	2	4	5	5	2	2	3	2	2	3	2	3	1	2	2	2	4	4	4	4	4	3	4	2	4	4	3	3	4	1	1	1	1	2	2	2
214	1	22	3	4	2	4	4	4	2	3	4	4	4	2	2	3	3	4	2	3	4	2	4	3	3	4	4	4	4	2	2	2	2	4	2	4	4	4	4	4	4	3
215	2	27	4	5	5	3	4	4	2	2	2	2	2	3	3	2	2	2	4	4	2	2	2	3	1	1	4	4	4	2	2	2	2	2	4	1	1	1	1	1	2	2
216	2	22	3	4	1	2	1	2	2	1	2	2	1	3	3	3	3	2	1	2	1	2	3	2	1	2	2	2	1	3	2	1	1	3	3	2	2	1	1	1	1	1
217	2	23	3	6	1	1	1	1	1	1	1	1	1	1	1	1	1	1	1	1	1	2	1	1	1	2	1	1	1	1	1	1	1	1	1	1	1	1	2	1	1	1
218	1	25	1	4	2	2	2	1	2	3	2	1	2	3	3	3	4	5	5	4	3	3	3	5	5	5	3	4	4	4	4	4	3	3	4	4	4	4	4	4	4	4
219	2	22	3	2	4	2	4	4	4	4	2	2	2	4	4	3	2	2	3	2	2	2	4	4	3	3	4	4	4	4	3	2	3	2	2	3	4	3	4	4	3	4
220	1	22	4	5	2	2	2	4	2	2	2	2	3	2	2	3	4	4	4	4	5	4	4	4	5	3	3	4	4	3	3	2	4	3	4	1	1	3	1	1	2	2
221	2	26	1	1	1	1	1	1	1	1	1	1	1	1	1	1	1	1	1	1	1	1	1	1	1	3	1	1	1	1	1	1	1	1	1	1	2	1	1	1	2	1
222	2	24	2	5	4	4	4	5	5	4	5	5	5	3	2	4	2	1	1	2	4	4	2	5	2	4	2	3	4	2	4	4	2	2	4	4	4	3	4	4	4	4
223	2	19	2	4	4	3	4	3	5	4	4	4	4	2	2	3	2	2	4	4	4	4	4	1	1	2	4	3	4	2	2	3	1	3	2	3	4	4	4	4	3	4
224	2	19	4	2	2	2	1	1	1	1	1	2	2	1	1	1	2	3	3	2	1	1	2	2	1	2	3	2	2	1	2	1	1	2	1	1	1	1	1	2	2	1
225	2	28	2	5	2	1	1	3	3	4	1	2	2	3	3	2	2	1	2	2	1	2	2	2	1	2	1	1	2	1	1	2	1	1	1	1	1	2	1	2	2	2
226	1	28	1	1	3	2	4	4	2	2	5	5	4	2	2	2	6	3	3	3	3	3	4	5	5	5	4	4	4	6	5	6	6	5	6	2	2	3	2	1	1	3
227	1	26	2	2	2	2	2	3	4	3	4	5	4	3	2	3	3	3	4	2	2	2	4	3	3	2	2	2	4	2	2	4	4	4	2	4	2	4	4	3	4	4
228	1	19	3	4	3	2	4	3	4	3	3	3	2	3	2	4	6	4	2	4	3	4	2	5	5	4	3	2	1	6	6	7	7	5	6	1	1	3	1	1	1	2
229	2	29	1	5	3	4	4	2	2	2	4	4	4	4	4	4	2	2	4	2	4	4	4	3	2	2	4	4	4	3	2	2	2	3	4	1	2	1	2	1	1	1
230	2	29	1	4	3	3	3	2	1	3	2	2	2	3	3	2	1	2	2	2	1	1	1	1	1	2	2	1	1	1	1	1	2	1	1	2	2	1	2	1	2	2
231	1	18	4	5	4	4	3	2	3	3	3	2	2	3	3	4	3	4	4	4	2	1	1	3	4	3	3	4	3	4	2	4	3	4	3	4	4	3	4	3	4	4
232	2	24	3	6	4	4	4	2	2	3	2	2	2	4	4	4	1	4	3	3	4	4	3	2	1	2	2	2	2	2	2	2	2	3	2	1	1	1	1	2	1	1
233	2	27	1	3	2	4	3	2	2	2	2	2	2	4	4	5	2	3	4	3	4	3	4	2	1	2	5	3	4	3	2	3	2	2	1	4	2	3	4	4	4	4
234	1	26	3	2	2	1	2	4	4	4	4	4	4	2	2	3	6	2	1	2	4	4	2	4	5	3	2	2	2	6	6	6	6	6	6	2	1	1	1	1	1	1
235	1	27	2	3	4	2	2	2	2	2	3	2	2	2	2	4	6	4	2	4	4	2	2	5	5	5	4	4	2	7	7	5	7	5	6	3	4	4	4	4	4	4
236	2	23	4	2	1	3	1	1	1	2	2	2	2	3	3	2	1	1	2	1	2	2	2	1	1	2	3	3	3	1	1	2	1	1	1	1	1	2	1	1	1	1
237	1	19	3	6	4	4	4	3	2	4	4	4	4	2	2	3	4	4	4	4	1	2	2	3	3	2	3	3	4	2	3	3	2	2	4	3	1	1	1	1	1	1
238	2	24	4	4	4	2	4	4	4	4	3	2	2	3	3	3	2	5	3	4	3	3	4	4	1	3	4	3	4	2	2	4	2	2	2	1	1	1	1	1	3	1
239	1	28	4	4	1	1	1	3	2	1	1	2	2	2	2	1	2	1	1	2	1	1	2	3	5	4	3	3	1	3	3	4	4	4	4	2	1	1	2	2	2	2
240	2	21	1	5	3	3	4	1	3	3	1	2	2	4	4	4	3	1	3	1	3	2	3	2	1	2	2	1	2	3	2	3	1	1	1	2	2	2	2	1	1	1
241	1	26	4	6	1	3	3	2	2	2	2	3	2	2	2	3	2	2	3	4	4	4	2	5	4	4	3	4	3	2	2	3	4	4	4	2	1	2	1	1	2	1
242	1	23	3	3	4	3	5	4	2	3	4	4	4	4	4	4	2	4	4	4	2	4	4	5	4	4	5	5	4	4	2	3	4	4	2	3	1	1	1	1	1	3
243	1	22	2	2	5	5	3	5	4	4	2	2	1	3	3	2	4	4	4	4	4	5	5	5	5	3	3	1	2	4	3	3	4	3	4	1	1	1	1	1	1	1
244	2	25	2	5	1	2	1	3	3	1	2	2	2	1	1	2	3	1	1	1	1	1	1	1	1	4	3	1	2	1	1	1	1	1	1	1	1	1	1	1	1	1
245	1	18	3	5	1	3	2	3	2	3	2	2	3	2	2	2	2	4	4	4	2	2	1	3	4	3	4	4	4	2	2	2	3	4	4	4	3	3	4	3	4	3
246	1	21	3	6	4	3	3	4	4	4	2	2	3	4	4	5	6	4	4	3	3	2	2	5	5	4	1	2	2	6	6	6	6	6	5	1	1	2	2	2	1	1
247	1	26	1	2	5	4	4	3	2	3	2	2	2	4	4	4	3	4	4	2	5	4	4	4	4	3	2	4	3	4	2	2	2	2	2	2	3	3	3	1	1	1
248	2	30	4	3	2	4	2	3	2	3	3	2	2	4	4	3	2	4	5	4	2	2	2	3	2	2	4	4	3	3	3	2	4	2	2	2	1	3	3	2	1	1
249	2	28	4	2	2	3	3	4	3	5	2	2	2	4	4	4	3	4	2	4	2	3	1	4	1	3	4	4	2	2	3	2	2	3	1	4	3	2	3	4	4	4
250	2	23	2	4	3	1	3	2	3	1	2	2	2	2	2	1	2	1	1	1	1	1	1	3	2	2	3	1	1	2	2	1	1	2	1	1	1	1	1	1	2	1
251	1	24	3	4	4	4	4	3	2	2	3	2	2	5	5	4	3	4	2	4	3	4	2	5	4	4	3	3	2	3	4	4	4	2	4	2	3	1	1	1	1	1
252	2	27	4	2	2	2	1	3	3	3	2	2	2	1	1	1	1	2	2	2	1	1	1	1	1	3	2	1	2	1	2	1	1	1	1	2	1	1	1	1	1	1
253	1	23	2	5	4	4	4	3	4	4	3	2	3	3	3	5	7	4	2	2	4	2	4	2	3	2	2	2	2	6	6	6	5	7	5	4	4	4	4	4	3	4
254	2	30	1	6	1	1	2	1	1	1	1	1	1	2	2	1	3	1	1	2	3	3	2	3	1	3	1	1	1	2	3	2	1	1	2	1	3	2	1	3	2	1
255	2	27	1	4	3	4	4	4	5	4	2	3	2	4	4	4	2	4	4	2	5	4	4	2	1	2	3	4	3	2	2	3	2	2	3	2	1	1	1	1	1	1
256	1	21	3	4	3	4	2	5	5	3	2	2	2	2	2	3	7	3	5	4	5	4	3	5	5	5	2	3	2	6	6	7	7	5	7	3	1	2	3	1	1	2
257	2	25	1	3	4	3	2	4	3	4	3	3	2	4	4	4	2	4	3	4	4	4	4	4	1	4	3	2	2	3	2	2	2	2	2	2	1	1	3	2	2	1
258	1	18	1	4	4	3	2	4	4	4	3	2	3	4	4	4	3	3	5	5	2	2	2	3	3	4	4	4	4	3	4	2	3	3	3	1	2	1	1	1	1	1
259	2	28	1	6	1	1	1	1	1	1	2	1	1	1	1	1	1	1	1	1	1	1	1	1	1	2	1	1	1	1	1	1	2	1	1	1	1	1	1	1	1	1
260	1	28	4	1	1	3	1	4	5	4	2	3	2	4	4	4	4	5	4	4	2	4	4	4	4	4	3	4	4	2	3	3	2	4	3	3	3	1	1	1	2	3
261	2	21	3	6	1	1	1	1	3	3	2	2	2	1	1	1	3	1	2	3	3	3	3	2	1	4	1	1	1	2	1	3	1	1	1	1	1	1	1	1	1	1
262	1	19	4	1	2	1	2	3	2	2	2	2	2	3	3	3	4	2	2	4	2	2	4	3	5	3	4	4	3	4	4	4	2	2	3	1	1	1	1	1	2	1
263	2	20	1	5	3	4	3	4	4	4	2	3	3	4	4	5	4	4	3	2	2	3	4	4	3	4	3	4	4	2	2	3	2	2	2	1	1	1	1	1	1	1
264	2	28	1	1	2	2	2	3	2	2	2	2	2	3	2	3	4	4	4	3	4	4	2	2	2	2	3	4	2	2	2	3	2	3	2	3	2	1	1	1	3	1
265	2	30	4	4	1	2	1	2	3	2	2	2	2	1	1	2	2	2	3	2	3	3	2	4	1	4	3	4	5	1	2	2	2	2	2	1	1	1	2	2	3	3
266	1	22	3	6	2	2	2	3	3	3	2	2	2	3	3	4	2	4	2	4	5	4	3	4	5	3	2	1	2	3	4	4	4	3	3	4	4	4	4	4	4	3
267	2	27	1	1	2	1	1	3	4	4	1	1	1	1	1	2	1	2	1	1	3	3	1	3	1	2	3	3	2	1	3	2	2	2	1	1	1	2	2	2	2	2
268	1	24	3	6	3	3	2	4	5	4	3	2	3	2	1	4	5	4	4	4	3	5	5	5	5	4	4	2	2	6	6	7	7	7	7	3	3	1	1	1	1	3
269	2	28	4	4	1	2	3	2	3	3	2	2	2	4	4	4	3	3	2	3	2	2	4	2	1	3	2	4	4	2	2	2	1	1	2	4	4	4	4	4	4	4
270	2	23	3	4	2	2	1	1	2	3	2	2	2	1	1	1	2	1	1	1	2	2	1	2	1	2	3	1	3	1	2	1	2	1	1	2	2	1	1	1	1	1
271	2	27	2	1	1	1	1	1	1	1	1	1	1	1	1	1	3	1	1	1	2	2	1	4	3	3	2	1	1	3	3	2	1	3	3	1	1	1	1	1	1	2
272	2	30	4	1	3	3	3	2	3	3	2	2	2	1	1	1	1	1	2	1	1	1	1	1	1	3	1	2	1	1	2	1	1	1	1	1	1	2	2	1	1	2
273	2	18	3	6	1	2	2	4	4	3	1	2	1	2	1	4	2	4	2	2	2	2	1	5	4	2	2	3	2	2	2	2	4	3	4	2	1	1	1	2	1	1
274	1	28	2	3	4	2	3	4	3	4	2	2	2	2	2	2	4	2	3	4	4	3	4	5	4	2	3	4	2	2	4	4	4	2	2	2	4	4	3	4	4	2
275	2	19	4	1	1	1	3	3	3	1	2	2	2	3	3	3	1	1	1	3	1	1	2	2	1	2	1	1	2	1	1	2	2	1	2	1	2	1	1	1	1	1
276	2	23	1	1	4	3	2	4	4	3	2	2	2	2	2	3	2	4	2	2	4	3	2	3	2	2	4	3	2	2	2	2	3	3	4	4	3	3	3	4	4	4
277	1	21	1	5	3	2	1	4	3	4	2	3	3	2	1	2	3	3	2	2	3	4	4	3	3	4	3	4	4	2	3	2	4	4	2	4	4	4	2	3	4	4
278	2	29	1	5	2	4	4	3	4	3	2	2	2	4	4	4	1	2	2	3	3	1	1	2	1	2	2	4	3	2	3	2	3	2	2	4	4	3	4	3	4	4
279	2	30	4	3	1	2	1	3	3	3	2	1	1	3	3	2	1	2	1	3	3	2	3	2	1	3	1	1	1	3	2	3	2	3	1	1	1	1	1	1	2	1
280	2	18	3	3	3	1	2	1	3	1	2	2	2	3	3	2	2	1	2	2	1	1	2	2	1	3	3	2	1	1	1	1	1	2	1	2	2	1	1	1	1	1
281	1	29	4	6	3	3	2	3	5	4	2	3	3	4	4	5	6	3	2	3	4	4	4	5	3	3	3	4	2	6	6	7	6	6	5	4	4	4	4	3	2	4
282	1	19	1	1	2	2	2	4	5	4	2	1	1	2	2	2	6	4	4	4	3	2	4	5	5	2	2	4	2	6	6	6	6	7	6	1	1	1	3	1	1	2
283	1	21	2	5	3	2	4	4	3	4	4	4	4	4	4	3	2	3	4	2	4	4	3	3	4	3	2	2	2	4	2	4	4	2	2	4	4	4	3	4	2	4
284	2	22	2	4	2	1	3	2	3	4	4	5	4	3	3	3	2	3	2	3	2	3	2	3	1	2	2	2	3	3	2	2	2	2	3	1	1	1	2	3	2	3
285	2	29	1	5	1	1	1	1	1	3	2	1	1	3	3	2	1	1	1	1	2	2	2	2	1	2	3	1	3	1	1	2	2	2	1	2	2	1	1	2	2	1
286	1	30	4	6	2	2	3	2	1	3	4	4	5	2	1	2	3	4	3	4	3	3	4	4	4	3	3	1	1	2	2	4	4	2	2	4	4	4	4	4	4	4
287	1	24	1	1	3	4	4	2	2	2	4	4	5	2	2	3	2	4	4	4	4	4	4	4	3	4	3	4	2	2	4	2	4	4	3	3	4	4	2	4	4	4
288	1	18	3	4	2	2	1	1	2	2	2	2	3	4	4	3	3	4	3	4	2	3	3	4	4	3	2	2	2	4	2	2	2	4	4	3	3	3	2	3	4	4
289	2	25	2	5	2	1	1	2	3	3	2	2	3	1	1	1	1	1	2	3	2	1	2	4	1	2	1	1	1	3	1	3	2	3	3	1	1	2	1	1	2	1
290	2	21	1	4	4	5	4	4	4	3	5	5	4	4	4	3	2	2	4	2	3	4	4	3	4	3	5	3	5	4	2	4	2	2	3	1	1	2	1	1	1	2
291	2	19	1	4	1	2	1	1	1	1	1	2	1	1	1	1	1	1	1	1	1	1	1	3	1	2	1	1	1	2	2	1	2	1	1	2	1	1	1	1	1	2
292	1	25	4	1	2	3	2	4	4	2	2	2	2	3	3	2	4	4	2	3	4	4	4	4	5	4	4	2	2	3	4	4	4	2	4	3	4	4	4	4	4	4
293	2	24	2	3	3	1	3	2	1	2	1	2	2	3	3	2	1	1	1	1	1	2	1	1	1	2	2	3	3	1	2	1	1	1	1	1	1	2	1	1	1	1
294	2	21	2	4	1	2	2	2	2	3	2	2	3	3	3	4	2	4	4	2	4	4	4	3	1	3	2	4	2	4	2	2	2	2	2	1	1	2	1	1	2	1
295	1	30	2	5	4	4	4	2	4	4	2	2	2	2	1	4	4	2	4	4	4	2	2	4	5	5	4	4	3	4	4	2	4	4	4	1	1	2	1	2	1	1
296	1	28	4	1	4	3	4	5	4	4	2	3	2	2	2	3	6	4	4	5	4	4	4	5	5	5	5	4	4	6	6	7	7	6	5	1	1	1	1	1	1	1
297	2	24	3	6	1	1	1	1	1	1	1	2	2	2	2	2	3	3	3	2	2	1	1	3	1	2	3	3	3	1	1	2	1	2	1	2	1	1	2	1	1	1
298	1	30	1	5	2	1	2	2	2	3	5	4	5	3	3	4	6	4	2	3	3	3	3	5	5	3	4	4	4	6	6	6	6	5	6	1	3	1	2	3	1	1
299	1	19	4	6	4	4	5	3	2	3	2	2	2	3	3	4	2	1	3	2	3	4	3	4	3	3	3	5	4	3	2	4	4	3	3	2	4	4	4	4	3	4
300	1	25	4	6	2	4	2	4	4	2	2	3	3	2	2	4	2	4	4	3	4	4	4	5	2	2	4	2	3	4	4	3	4	4	4	1	1	1	1	1	1	1
301	1	25	3	1	4	4	2	5	4	5	3	2	3	3	3	4	2	2	2	4	3	4	2	4	4	4	3	2	3	2	2	2	3	4	2	2	3	1	2	2	3	1
302	1	29	1	3	4	3	4	2	4	2	4	4	4	4	4	3	3	2	2	1	2	1	2	5	5	3	3	2	2	4	4	4	2	4	3	4	4	4	3	4	4	4
303	1	30	3	6	2	2	4	4	4	4	2	2	2	4	4	5	2	5	4	4	4	2	4	4	4	3	2	3	2	2	3	2	4	2	4	4	4	4	4	3	4	4
304	2	22	3	6	1	1	2	2	1	3	1	1	2	1	1	3	1	2	1	1	1	1	2	1	1	2	1	1	2	1	1	1	1	1	1	1	1	2	2	1	2	2
305	1	26	2	4	2	2	2	2	4	3	4	4	4	1	1	2	2	2	4	4	3	4	2	5	4	3	4	4	4	4	2	4	4	2	4	1	3	1	3	2	1	1
306	2	25	1	1	2	1	1	1	3	1	2	2	2	1	1	3	2	2	2	2	2	1	1	2	1	3	1	1	1	1	1	1	2	1	1	2	1	1	1	1	1	1
307	1	26	2	1	4	4	4	4	4	4	4	4	4	4	4	3	2	4	3	3	4	4	2	4	5	4	2	3	2	4	4	4	4	4	3	4	4	4	4	4	4	4
308	2	21	2	6	4	3	3	3	4	4	3	2	3	5	5	4	2	2	3	2	3	5	4	3	1	2	3	5	4	3	3	3	2	2	1	4	4	4	4	4	4	4
309	2	27	1	3	1	2	1	1	1	1	1	1	1	1	1	1	1	1	1	1	1	1	1	3	1	3	1	1	1	2	1	2	2	2	1	1	1	2	1	1	1	1
310	2	29	1	1	1	1	2	3	1	2	2	1	1	3	3	4	3	1	2	3	2	1	2	2	1	2	1	1	1	3	1	1	2	2	1	1	1	1	1	1	1	2
311	1	28	3	2	5	4	4	1	3	2	2	2	2	2	1	4	6	3	3	4	4	3	4	5	5	5	3	4	4	5	7	6	6	6	6	1	1	1	1	1	1	2
312	1	25	4	4	4	4	3	4	5	5	2	3	3	1	3	2	6	3	4	4	2	3	3	5	5	4	4	4	3	6	6	6	7	7	6	2	3	1	1	1	2	3
313	2	22	1	5	1	1	2	1	1	1	2	1	2	3	3	2	3	1	3	1	1	1	1	4	1	4	3	3	2	3	1	2	1	1	3	3	4	4	3	2	3	3
314	1	22	4	3	2	2	2	4	4	4	2	2	3	4	4	3	4	2	4	3	3	4	4	5	4	4	2	4	3	2	3	2	4	3	2	4	2	4	4	4	4	2
315	2	29	1	1	2	1	2	1	2	1	2	2	2	1	3	2	4	3	3	2	2	3	3	4	4	4	3	3	2	3	3	2	2	3	2	1	2	2	2	2	2	1
316	2	27	1	5	1	2	3	2	2	2	3	2	3	3	3	4	2	2	2	2	4	4	3	4	1	2	2	2	3	2	2	2	3	2	2	4	4	3	3	4	4	4
317	2	27	2	3	1	2	2	2	2	2	2	2	2	2	2	3	2	4	4	3	3	3	3	4	1	2	2	3	2	1	2	2	1	3	2	4	4	3	3	4	4	4
318	2	21	3	1	5	4	4	2	3	4	2	2	2	3	3	3	4	5	4	3	2	4	3	3	4	4	2	3	4	2	4	2	2	2	3	1	1	1	2	1	1	1
319	1	30	4	1	4	4	4	4	4	4	2	2	2	2	2	2	4	5	3	3	4	2	2	4	5	3	3	3	3	4	3	4	2	4	2	1	1	2	3	3	1	1
320	2	26	1	5	4	2	2	2	3	4	4	4	4	4	4	4	4	3	2	3	3	4	4	2	2	2	2	4	3	2	2	2	2	3	3	4	2	4	4	4	4	4
321	1	23	1	6	3	4	4	2	2	3	2	2	3	2	1	3	4	4	4	3	4	4	3	3	3	2	2	2	2	4	2	4	2	2	4	2	1	3	1	1	2	1
322	2	22	3	4	4	2	2	4	4	4	2	1	2	2	1	3	2	3	4	2	4	2	2	3	1	2	2	4	2	2	3	2	1	2	3	4	4	4	4	4	4	4
323	1	24	4	2	4	4	4	4	4	4	2	2	3	4	4	3	4	4	2	3	3	3	2	4	2	2	4	2	2	2	3	4	4	4	4	1	1	1	1	1	1	1
324	1	18	4	5	2	3	4	3	4	4	2	1	2	2	1	2	3	2	4	3	4	4	2	4	3	4	4	4	3	3	4	4	2	4	3	4	4	3	4	2	4	4
325	1	19	2	2	5	5	5	4	3	4	2	3	2	2	2	3	2	4	3	4	4	3	4	3	4	3	2	2	4	4	4	4	2	2	2	4	4	2	2	4	3	4
326	2	30	1	3	3	1	2	2	3	2	1	2	1	1	3	1	2	1	2	1	1	1	1	1	1	2	1	1	1	1	1	1	1	1	1	1	1	1	1	1	1	1
327	2	18	4	6	1	1	2	2	1	1	2	2	1	2	2	2	1	2	3	1	1	1	1	2	1	2	1	1	1	1	3	1	2	1	1	2	2	2	1	2	1	2
328	2	29	1	2	2	3	3	1	1	1	2	2	2	3	3	1	3	1	1	1	1	1	3	3	1	2	3	3	3	2	3	2	1	1	1	1	2	1	1	1	1	2
329	2	25	2	5	4	4	4	2	1	2	3	3	2	5	4	3	4	2	4	2	5	4	4	3	2	2	4	4	4	2	2	4	2	2	2	3	3	1	2	1	1	1
330	1	26	4	3	3	3	3	4	4	4	5	4	5	4	4	3	6	2	4	4	2	4	4	4	3	4	2	2	2	6	6	6	6	6	6	1	2	1	1	1	1	1
331	1	29	4	5	4	3	2	3	2	2	2	3	2	2	2	3	6	2	4	3	2	2	2	4	2	3	5	4	5	6	4	6	6	6	6	2	4	4	3	4	3	4
332	2	30	3	4	1	1	1	3	3	3	1	2	1	2	2	1	4	3	3	3	2	1	2	2	2	2	2	3	1	2	3	3	2	3	2	1	1	1	1	1	1	1
333	1	27	2	4	3	3	4	4	4	2	3	3	2	4	4	3	3	3	4	5	3	3	3	3	4	4	2	1	3	3	2	3	4	3	2	4	4	4	4	4	4	4
334	2	21	3	4	3	1	3	2	3	1	1	1	1	1	1	1	1	2	1	2	1	1	1	4	1	3	3	3	2	2	1	3	3	3	2	1	1	1	2	1	1	1
335	1	22	4	3	3	2	4	2	2	3	2	3	3	3	3	5	4	2	3	2	5	4	4	5	4	4	2	4	3	2	4	2	4	4	2	4	4	4	3	4	4	3
336	1	26	4	6	4	4	3	3	2	2	4	4	4	4	3	4	4	4	4	5	2	2	4	3	4	4	4	5	4	3	4	4	3	2	2	1	2	1	3	1	1	1
337	1	23	2	3	2	3	2	4	4	2	1	2	2	2	2	2	3	3	4	3	5	4	4	5	4	4	3	4	2	3	5	3	4	3	5	3	1	1	1	1	1	1
338	1	24	4	3	4	4	3	4	2	4	2	3	2	4	3	3	6	4	4	4	2	2	3	5	5	5	3	3	4	6	6	6	6	6	6	2	3	3	1	1	3	1
339	1	23	2	4	4	2	4	3	4	3	2	3	3	2	2	3	3	5	4	5	4	4	3	5	4	5	2	4	3	3	3	3	2	2	3	1	1	1	1	1	1	1
340	1	21	3	6	5	4	5	4	4	3	2	2	3	4	3	2	3	2	2	4	2	2	1	3	3	3	3	3	2	2	4	2	2	4	2	4	4	4	4	4	4	4
341	2	23	2	2	4	2	3	3	2	3	2	2	2	4	3	3	2	2	4	2	2	4	2	3	2	4	3	4	2	3	2	2	3	4	3	3	4	3	4	3	4	4
342	1	23	2	5	4	4	4	4	2	4	4	4	4	3	3	2	6	5	4	4	4	2	2	4	5	5	1	2	2	5	6	6	6	6	5	4	4	2	4	3	3	3
343	2	28	1	4	3	3	3	1	1	1	1	2	2	2	2	3	2	1	1	1	1	1	1	2	1	2	3	2	2	1	1	1	1	2	1	1	1	1	1	2	1	2
344	2	18	4	1	1	1	1	1	1	1	1	1	2	1	1	1	1	1	1	1	1	1	1	2	1	1	1	1	1	1	2	1	1	2	1	1	2	1	1	1	1	1
345	2	30	3	2	3	2	3	3	2	2	2	2	2	2	2	1	1	3	3	3	2	1	3	3	1	2	1	3	3	2	3	1	2	1	1	2	1	1	1	2	1	1
346	1	24	3	4	3	2	2	4	5	4	2	2	2	3	3	3	3	5	5	5	5	4	4	5	5	5	2	2	4	3	4	4	4	3	2	2	4	3	4	4	3	3
347	1	18	4	6	2	2	2	2	4	4	3	2	2	4	4	3	3	3	3	5	4	4	4	3	4	3	3	4	4	3	3	4	2	3	4	2	3	3	1	2	1	2
348	2	23	4	4	5	4	4	4	4	5	4	4	4	4	3	3	2	4	4	2	2	2	2	4	4	4	5	3	4	4	2	3	4	2	3	4	4	3	4	4	3	4
349	1	23	4	6	3	3	4	4	3	2	4	4	5	1	3	3	7	4	4	3	2	2	2	5	5	5	4	4	3	6	5	7	6	6	6	1	1	2	1	1	1	1
350	1	26	1	1	4	5	4	4	4	3	2	2	3	4	4	3	4	4	4	4	2	2	2	3	4	4	2	4	2	4	2	4	2	2	4	4	4	4	4	3	4	4
351	1	28	3	3	3	2	3	2	4	2	2	2	1	2	2	2	4	4	4	5	4	2	3	5	5	5	3	5	5	4	2	4	3	4	2	1	2	1	1	2	1	2
352	1	30	4	2	3	4	3	1	2	2	5	4	4	4	4	5	6	4	2	4	2	4	3	5	3	4	3	1	2	5	6	6	6	7	7	1	1	1	1	1	1	1
353	2	18	3	2	1	1	1	2	1	3	2	2	2	2	2	3	1	1	3	2	1	1	1	3	1	2	2	2	3	1	2	1	2	2	2	1	3	1	3	1	2	3
354	1	27	2	2	2	2	2	2	3	3	2	2	2	2	2	3	4	4	4	3	3	2	2	3	4	3	5	4	3	4	4	4	2	2	4	4	2	4	4	3	3	4
355	1	29	4	1	4	4	4	4	5	4	2	3	3	2	2	2	4	2	4	3	3	4	4	5	4	3	3	5	4	3	2	3	2	3	3	4	4	4	4	2	4	4
356	1	23	1	3	3	2	2	5	4	4	2	2	2	2	2	3	3	2	2	2	3	2	2	5	4	3	2	2	1	2	3	2	4	4	2	4	4	4	4	4	4	4
357	2	29	2	1	1	2	2	4	2	2	2	2	2	3	3	2	2	4	4	2	4	4	2	3	3	2	2	3	2	1	2	2	2	2	1	1	1	1	1	3	1	1
358	2	23	2	1	3	3	1	1	1	3	1	1	2	2	2	3	1	1	2	1	1	1	1	1	1	1	1	1	1	1	2	1	1	1	1	1	1	1	2	2	2	2
359	2	20	1	5	4	4	2	2	2	2	2	3	3	2	2	4	2	2	4	2	4	4	5	3	2	2	2	2	1	2	2	4	3	3	4	2	1	1	2	1	1	1
360	1	19	3	2	4	4	4	2	2	1	2	3	2	2	2	2	2	4	2	4	3	2	3	4	4	3	4	4	5	3	2	2	4	4	4	1	2	3	3	1	2	1
361	1	29	1	2	2	2	2	2	2	2	2	2	2	5	4	4	4	4	4	3	2	3	2	3	5	4	1	1	2	2	2	3	4	4	4	4	4	2	2	4	4	4
362	2	26	3	5	3	2	1	3	4	2	2	1	1	1	1	1	3	2	1	1	4	3	2	1	1	1	3	2	4	2	3	2	2	2	2	1	1	1	2	1	1	1
363	1	19	2	3	4	5	5	4	3	4	4	4	4	2	2	4	2	4	5	4	3	2	4	5	4	4	2	4	2	2	3	4	4	2	2	2	1	3	1	3	3	1
364	2	23	1	6	1	1	1	1	3	3	2	1	2	1	1	3	1	3	1	1	3	3	3	2	1	2	1	2	1	3	3	3	1	1	1	3	3	2	4	4	4	3
365	1	19	1	3	4	4	4	2	4	4	2	1	2	4	4	4	2	4	4	3	2	2	4	2	4	4	2	2	2	4	2	2	2	3	2	1	1	1	2	1	2	1
366	2	30	2	1	3	1	1	4	4	4	3	2	2	4	4	3	2	4	3	4	1	2	2	2	1	1	2	2	3	2	1	2	3	2	1	3	1	1	1	1	3	1
367	1	21	3	5	2	4	2	4	4	4	2	2	1	4	3	2	2	4	2	4	1	1	3	4	4	4	4	4	4	2	3	2	2	2	4	2	1	2	1	1	3	1
368	1	22	2	3	3	4	4	4	3	4	2	2	2	4	4	5	4	2	1	1	2	2	3	5	5	4	4	3	4	4	2	3	4	3	4	4	4	3	4	4	4	4
369	1	21	3	1	4	3	4	4	5	3	3	2	2	4	3	4	6	3	3	3	3	2	2	5	3	4	3	3	4	6	6	7	6	5	5	3	3	2	2	1	2	1
370	1	18	4	4	2	3	4	4	2	4	1	2	2	5	4	4	5	2	4	2	2	2	4	5	5	4	4	4	2	7	6	7	6	6	6	3	4	4	4	4	4	4
371	2	21	4	2	2	1	2	1	2	3	2	2	2	3	3	4	2	1	1	1	2	3	3	4	4	3	4	4	4	2	2	3	2	3	3	1	1	1	2	1	1	1
372	2	30	3	3	4	3	4	3	2	2	3	2	3	4	3	4	2	2	1	1	2	4	4	3	1	3	4	4	4	1	2	3	2	3	2	1	1	1	1	2	2	2
373	1	21	3	6	5	3	4	2	2	4	4	4	4	4	4	5	4	2	4	4	4	2	4	4	4	4	4	2	2	2	4	2	4	4	3	2	3	4	4	4	4	4
374	2	26	3	1	1	3	1	2	2	4	2	2	3	3	3	2	3	1	1	1	1	1	2	2	3	3	1	3	1	3	2	3	2	2	3	1	1	1	1	1	2	1
375	1	18	3	4	3	2	3	4	4	4	4	4	5	3	3	4	2	4	3	4	2	3	2	3	4	4	2	2	2	3	2	2	3	4	4	1	3	1	1	2	1	2
376	1	18	3	1	4	2	3	4	3	2	4	4	4	2	2	2	6	4	3	4	2	2	2	4	4	4	2	2	2	5	5	6	6	6	6	1	1	1	1	1	1	2
377	1	18	2	1	4	4	2	1	2	1	4	4	4	2	2	3	3	4	4	2	4	4	2	5	5	3	4	4	4	4	4	4	3	3	4	2	1	2	1	3	1	3
378	2	18	3	5	3	1	2	2	4	4	2	3	2	3	3	4	3	2	2	2	5	3	5	2	3	2	3	1	1	2	2	2	4	2	2	1	3	3	1	1	3	1
379	1	28	3	4	4	4	3	5	4	3	2	2	1	4	3	3	6	2	2	2	1	2	2	4	5	5	5	4	4	6	6	6	6	5	6	4	3	4	4	4	4	4
380	1	22	3	5	1	3	1	2	2	2	2	2	2	4	4	4	4	4	3	5	2	3	4	4	5	3	3	2	2	4	2	4	4	2	4	2	1	1	1	2	1	1
381	1	18	1	2	4	4	4	4	4	5	3	3	2	4	4	4	3	2	2	2	2	2	2	4	4	4	4	3	4	3	2	4	3	2	4	4	2	4	3	4	4	3
382	2	18	3	6	1	2	1	3	2	4	1	1	1	2	2	2	1	3	1	1	1	2	2	1	1	4	3	1	3	1	2	1	2	1	1	2	2	1	1	1	1	2
383	2	29	2	3	1	3	3	1	3	1	1	1	2	1	3	1	3	1	1	1	2	1	1	2	1	2	1	1	1	1	3	1	1	2	2	1	1	2	1	1	1	2
384	2	23	3	4	4	3	4	4	3	4	2	3	2	4	4	4	3	3	2	4	4	2	4	4	3	3	4	4	5	4	3	2	4	2	2	3	2	1	1	1	1	3
385	1	29	3	6	4	4	4	4	4	4	3	2	3	4	3	4	5	3	3	2	4	3	4	4	5	4	4	5	4	6	5	6	6	6	7	1	2	1	2	1	1	1
386	2	21	2	3	4	3	4	3	2	4	2	2	2	2	2	2	2	4	4	4	2	2	3	2	1	4	4	4	3	2	3	3	2	2	2	2	3	1	3	1	1	1
387	1	28	2	2	4	4	2	4	4	3	4	5	4	4	3	4	7	2	2	4	4	3	3	5	3	4	4	4	5	6	6	6	6	5	6	2	3	3	4	4	4	4
388	1	23	3	5	5	4	4	4	4	2	3	2	2	1	1	2	6	1	2	1	4	4	2	5	3	4	2	2	2	7	7	5	5	5	6	3	3	1	1	2	3	2
389	2	24	3	3	1	3	3	3	3	2	3	2	2	1	3	1	3	1	1	1	2	2	3	4	1	3	1	1	1	2	1	2	2	3	2	2	2	1	2	2	1	1
390	1	24	1	1	1	1	1	3	3	3	1	1	1	1	1	2	2	1	1	1	2	1	1	5	4	4	3	2	1	4	3	3	3	3	3	4	4	3	3	2	4	2
391	2	21	2	6	3	2	3	3	2	3	2	1	2	3	3	3	3	1	3	1	3	1	2	3	3	3	3	2	1	3	3	3	3	1	2	1	1	1	2	1	1	1
392	2	29	2	2	1	1	1	1	1	1	2	2	2	3	3	1	3	1	1	2	1	2	1	2	2	2	1	1	1	2	1	3	2	3	2	2	2	2	2	2	2	2
393	2	28	3	6	2	2	2	2	1	3	1	2	1	1	1	2	1	2	2	1	3	1	3	2	2	2	1	2	3	1	1	1	1	3	2	2	1	2	2	3	2	2
394	1	19	3	1	2	3	4	4	2	2	2	2	2	3	3	4	3	2	2	2	2	2	2	4	5	5	3	2	4	3	3	4	4	4	3	4	4	4	4	4	4	3
395	2	20	3	6	2	2	2	2	2	2	2	2	2	1	3	2	3	3	3	2	3	2	2	4	3	4	4	4	4	2	2	4	2	3	2	4	4	4	4	4	2	4
396	1	30	3	5	4	4	2	2	2	3	2	2	3	2	2	2	4	4	4	4	2	2	3	3	5	3	4	2	4	4	4	2	3	3	3	1	1	1	1	1	1	1
397	1	21	2	5	4	3	5	4	5	4	3	2	2	3	3	2	2	4	4	5	4	2	2	5	4	3	3	4	3	4	4	4	4	4	3	4	4	4	4	4	4	4
398	1	25	2	6	4	3	2	4	4	2	2	2	2	3	3	4	4	2	2	2	4	4	4	4	4	3	4	2	3	2	4	4	4	4	4	1	3	3	1	2	3	2
399	2	24	2	2	4	2	4	4	4	4	2	2	2	2	2	3	3	5	4	3	4	5	3	2	1	2	2	2	2	1	2	1	3	2	3	1	1	1	2	3	1	1
400	1	18	3	1	5	5	5	4	2	3	4	4	4	5	5	4	2	2	2	3	2	2	1	2	2	2	4	4	3	4	4	4	4	4	3	3	4	4	4	3	4	4
401	1	19	3	4	1	1	1	3	3	4	2	2	1	1	1	1	3	4	3	3	4	4	3	5	4	3	1	3	1	3	3	3	3	3	3	1	2	1	1	1	1	1
402	1	29	1	6	2	2	1	2	4	2	2	2	2	1	1	3	6	4	3	4	1	2	2	5	5	5	4	5	3	7	6	6	6	6	5	4	4	4	4	4	4	4
403	1	26	1	5	2	3	4	2	2	3	4	5	4	4	3	3	4	2	2	2	3	1	2	3	3	3	4	2	4	2	4	2	2	4	4	4	2	4	3	4	3	4
404	1	24	1	6	5	4	5	3	4	2	2	3	3	5	4	4	3	3	2	2	3	5	5	3	5	3	4	3	4	4	4	4	3	4	2	1	2	1	2	1	1	1
405	1	25	3	6	4	4	2	3	3	1	2	3	2	4	4	4	6	3	2	1	4	2	4	4	5	5	2	2	2	7	6	5	5	7	6	1	2	1	2	2	3	1
406	1	22	2	1	2	4	3	2	2	1	3	2	2	4	4	5	4	3	1	2	2	3	4	4	5	5	2	2	2	4	4	3	4	4	2	1	3	3	2	1	1	2
407	1	28	2	4	4	4	4	2	1	2	2	3	2	4	4	5	2	2	1	2	4	2	2	3	3	4	4	4	3	2	4	3	2	3	3	1	1	2	2	1	2	1
408	1	29	2	4	2	3	2	3	3	2	2	1	2	3	3	3	6	5	4	4	3	4	2	5	5	3	1	3	1	6	6	6	6	6	6	3	1	3	3	2	1	1
409	2	23	3	4	3	2	3	1	1	1	2	1	1	2	2	3	2	1	1	1	2	3	1	2	1	2	1	1	1	1	1	3	3	2	1	1	2	1	2	1	2	2
410	2	24	2	5	4	4	3	3	4	2	2	3	2	4	3	5	3	3	2	2	4	4	5	3	4	3	2	4	2	2	3	2	3	2	4	4	4	3	4	4	4	3
411	1	25	3	6	1	1	1	3	1	1	1	2	2	3	3	3	4	1	1	1	2	3	4	5	3	4	1	1	1	3	3	2	4	3	3	2	1	1	1	1	2	1
412	2	24	2	4	3	2	3	3	3	3	1	1	1	1	1	2	1	3	3	2	3	2	3	2	1	3	3	2	2	1	2	1	1	3	1	1	1	1	2	1	1	2
413	2	19	1	2	1	3	2	3	1	3	2	2	2	1	1	2	2	2	2	2	2	1	1	1	1	1	4	5	5	1	1	2	1	2	1	4	4	3	4	3	4	3
414	2	19	3	1	2	2	2	4	3	4	3	2	3	5	4	4	2	4	4	3	2	2	3	2	1	4	2	2	4	3	2	2	1	3	3	3	4	4	2	4	2	4
415	2	30	1	4	1	1	1	1	2	1	2	2	2	1	3	3	1	2	2	2	1	1	1	1	1	4	3	2	3	1	1	1	1	1	2	2	2	1	1	2	2	1
416	2	24	2	1	2	1	1	1	1	1	1	1	1	1	1	1	1	1	1	1	1	1	1	1	1	1	1	1	1	1	1	1	1	1	1	1	1	1	1	1	2	1
417	2	30	1	1	4	4	4	5	5	4	3	2	3	4	3	3	2	3	2	2	2	3	3	2	1	3	4	4	2	1	2	3	2	2	2	1	1	1	2	1	3	2
418	2	22	1	3	1	1	1	1	2	2	2	2	1	1	3	1	2	1	1	1	1	1	1	3	1	3	3	3	2	2	1	1	3	1	1	1	2	1	1	1	1	1
419	2	27	3	6	2	1	1	4	3	2	2	2	2	1	3	2	1	4	4	4	2	2	4	2	1	1	3	4	2	2	1	3	1	2	2	3	3	2	1	1	2	2
420	1	27	3	3	4	5	4	2	2	1	2	2	2	2	2	3	6	4	2	2	2	3	3	5	5	5	3	3	2	6	6	6	6	6	6	3	4	4	4	3	4	4
421	2	20	3	3	3	4	4	3	3	4	5	4	4	4	4	3	3	4	5	5	2	4	2	2	1	1	5	3	4	2	2	2	2	2	2	2	3	1	2	1	1	1
422	1	26	2	6	4	4	3	4	3	4	3	2	2	3	3	4	4	4	3	4	2	2	2	5	5	5	2	2	3	4	4	4	2	3	3	1	1	1	1	3	1	3
423	2	23	1	1	5	3	3	2	4	2	2	3	2	3	3	3	4	4	4	3	2	4	4	3	2	4	2	2	2	4	2	2	2	2	2	4	2	4	2	3	4	4
424	2	25	3	1	3	1	2	1	1	1	1	2	2	1	3	1	2	1	2	1	1	2	2	1	1	4	3	1	1	1	1	1	1	2	1	1	1	1	1	1	2	1
425	1	29	3	3	4	5	3	5	5	3	2	3	3	3	3	3	7	4	4	4	2	2	3	5	5	5	5	3	4	7	6	6	7	6	5	4	4	3	4	2	2	4
426	2	26	2	1	3	4	4	2	3	3	2	2	3	2	2	3	3	2	2	2	2	2	4	3	1	3	4	4	4	2	2	2	3	2	2	1	3	1	1	1	1	3
427	1	24	3	6	2	2	3	1	2	2	2	2	1	4	4	4	4	4	3	4	3	3	4	4	4	3	4	4	2	4	3	3	3	5	4	4	4	4	4	4	4	2
428	1	29	3	3	2	2	4	4	4	4	2	2	2	4	3	5	6	4	4	4	3	2	4	5	4	5	2	4	3	5	6	6	6	6	6	1	3	1	1	1	1	1
429	2	27	1	1	2	3	3	2	2	1	3	2	3	1	1	2	3	2	1	1	1	1	1	3	1	2	1	1	1	3	1	2	2	3	2	2	2	1	2	1	2	1
430	1	24	1	4	4	4	3	3	2	3	2	2	2	2	2	3	5	2	2	2	2	3	3	4	5	3	3	2	3	6	6	6	6	6	6	4	4	4	4	3	4	4
431	1	26	3	3	3	2	3	1	1	1	1	2	2	3	3	2	3	1	1	2	1	1	2	5	4	5	1	1	1	3	2	3	4	3	3	1	1	1	1	1	2	1
432	2	27	3	6	4	2	3	2	2	3	3	2	2	4	3	4	3	4	4	4	5	4	3	2	1	1	2	4	2	3	3	2	1	2	2	1	1	3	1	1	3	3
433	2	25	3	1	3	3	1	4	2	2	3	2	3	5	5	4	3	4	4	4	2	3	2	1	1	1	4	2	3	2	3	2	2	2	2	1	2	1	1	1	1	2
434	2	19	2	1	3	3	3	3	2	2	1	2	2	3	3	2	3	3	3	3	1	1	3	4	4	5	1	2	1	1	3	3	3	3	1	3	1	2	3	2	2	1
435	1	22	1	5	2	2	3	2	4	2	5	5	4	2	2	2	3	2	2	3	3	2	2	3	4	4	3	1	1	3	3	2	2	2	2	4	3	2	2	4	4	4
436	2	30	3	4	3	2	3	2	1	2	2	1	1	1	1	3	1	3	2	3	1	1	1	2	1	1	2	1	1	3	1	3	1	1	3	1	1	2	2	1	1	1
437	2	27	3	6	1	1	1	4	3	2	2	2	2	3	3	2	1	3	4	2	4	2	2	3	1	3	2	4	4	2	1	2	1	2	3	4	4	2	4	4	2	4
438	1	23	4	1	4	2	2	2	4	4	2	3	3	3	3	4	4	3	4	4	1	1	3	4	5	3	2	1	1	3	4	4	4	4	2	1	1	1	1	1	2	1
439	1	24	3	2	3	3	3	5	3	4	2	3	2	2	2	2	5	3	2	4	2	2	3	5	5	4	4	4	2	7	7	7	7	6	5	4	4	3	2	4	4	2
440	2	19	4	4	1	1	1	3	2	4	2	2	2	4	4	4	1	2	2	3	2	2	4	2	1	1	2	2	4	3	2	2	1	2	2	4	4	2	4	4	2	2
441	2	22	2	2	1	1	1	1	1	1	1	1	1	1	1	1	1	1	1	1	1	2	1	1	1	2	1	1	1	1	1	1	1	1	1	2	1	1	2	1	1	1
442	1	30	4	3	3	4	2	4	5	4	4	4	4	3	3	5	7	5	4	3	5	5	3	5	5	4	3	5	4	6	6	7	7	7	5	1	2	1	1	1	1	1
443	1	27	4	6	4	4	2	2	3	3	2	2	2	4	4	4	2	4	4	2	2	2	4	5	4	4	4	4	3	4	4	4	2	4	3	3	2	1	3	1	3	1
444	2	28	3	6	4	4	4	3	3	4	2	2	2	4	3	5	1	2	2	3	5	5	5	2	1	1	4	3	3	2	2	2	2	3	2	4	4	3	3	4	4	4
445	1	22	4	2	2	2	1	4	4	4	4	4	4	3	3	3	5	4	4	3	2	2	1	4	5	5	2	2	4	6	6	6	6	6	6	1	1	2	1	2	1	1
446	1	25	2	4	4	4	3	2	1	1	2	3	3	2	2	2	5	3	2	2	4	4	4	5	4	5	4	4	3	6	6	6	6	5	6	4	4	4	3	3	3	4
447	2	26	3	1	3	3	3	1	2	3	2	2	2	2	2	2	1	2	2	2	2	1	2	1	1	4	2	1	2	1	1	1	1	1	1	1	1	1	1	1	1	2
448	1	21	4	6	4	2	2	5	4	5	2	2	3	2	2	4	6	4	4	4	4	4	4	5	5	5	2	3	2	5	7	7	6	7	6	3	1	1	1	1	1	1
449	1	26	1	4	2	3	2	4	4	4	2	2	2	2	2	3	3	4	4	2	4	4	5	4	4	4	2	2	2	2	2	4	2	4	4	1	1	1	3	1	2	1
450	1	26	3	1	2	2	3	3	3	1	1	1	2	1	1	2	3	1	3	3	1	3	1	3	4	4	2	2	3	3	3	3	3	3	4	1	2	1	1	1	1	1
451	1	20	4	3	5	3	5	4	5	4	2	3	3	1	1	3	6	5	5	5	5	4	5	5	5	3	3	4	4	6	7	7	6	6	6	4	3	3	4	4	4	4
452	2	18	1	4	4	2	4	2	2	1	4	4	4	2	2	2	2	4	4	4	2	4	4	5	1	2	4	3	4	3	2	1	2	2	3	1	1	1	2	1	1	2
453	2	27	1	2	1	2	3	1	1	1	2	2	2	1	1	2	1	1	2	2	1	1	2	2	1	1	1	1	1	1	1	1	1	3	2	4	3	2	4	3	3	3
454	2	24	1	4	1	3	1	1	1	2	1	2	2	1	1	2	1	1	3	2	1	1	1	2	1	2	3	3	3	2	1	1	2	1	1	1	1	1	1	1	1	1
455	1	22	3	5	2	4	2	3	3	4	2	2	2	3	3	5	7	4	4	4	4	4	5	5	5	4	4	5	4	6	6	7	6	6	6	2	2	1	3	3	1	2
456	1	22	2	1	4	5	3	4	4	4	2	3	3	4	3	3	2	2	4	4	4	2	3	4	5	4	3	2	4	4	4	4	3	4	3	4	4	3	4	4	4	4
457	2	27	3	3	1	2	3	1	3	1	1	1	1	1	1	2	3	2	2	1	3	1	3	4	1	4	1	1	3	2	2	2	1	2	2	3	2	1	2	2	1	2
458	2	24	3	5	2	2	2	2	2	2	2	2	2	1	1	1	2	4	2	4	3	2	4	2	1	4	4	4	4	1	2	2	3	1	1	3	4	4	4	4	4	4
459	1	29	3	4	3	2	3	5	4	4	2	2	2	4	4	3	6	3	2	3	3	2	3	4	3	3	4	4	4	6	6	5	6	6	7	4	4	4	4	4	3	4
460	2	19	4	4	3	1	1	1	1	1	2	2	2	3	3	2	1	2	1	1	1	1	2	1	1	3	1	3	1	1	1	1	1	2	1	1	1	1	1	1	1	1
461	1	18	4	3	2	2	4	2	4	2	4	4	4	2	2	3	6	4	5	3	2	2	2	5	5	5	2	2	1	6	6	7	6	6	6	1	1	1	1	1	1	1
462	2	26	3	2	1	1	1	1	1	1	1	2	1	2	2	1	1	1	1	1	1	1	1	1	1	2	1	1	1	1	1	1	1	1	1	1	1	1	1	1	1	1
463	2	27	3	3	3	3	2	2	3	1	2	1	2	1	1	2	1	1	1	1	1	1	2	4	1	2	3	3	2	3	1	3	1	1	3	3	4	3	4	3	3	2
464	1	21	3	1	1	2	2	3	3	3	1	2	1	1	1	2	3	3	1	1	3	1	1	4	4	4	3	3	3	3	3	3	3	3	3	1	2	1	1	2	1	2
465	2	26	3	6	3	2	3	2	3	2	2	2	2	3	3	2	1	2	4	4	4	3	3	2	1	1	4	4	2	2	2	1	2	3	1	4	2	4	3	3	4	4
466	1	25	3	3	3	4	2	2	4	2	5	4	4	3	3	3	4	4	2	4	4	4	3	3	4	5	5	4	4	4	2	2	2	3	2	4	4	3	3	4	4	4
467	2	20	2	5	1	1	1	1	1	1	1	1	1	1	1	1	1	2	2	1	1	1	1	3	1	3	1	1	1	1	2	2	2	2	2	1	1	1	1	1	1	1
468	2	29	4	2	1	2	2	1	1	3	2	1	2	2	2	2	2	2	3	2	1	1	2	2	1	2	1	3	3	1	1	1	1	1	2	2	1	1	1	1	1	1
469	2	25	2	3	1	1	2	1	2	3	2	2	2	3	3	2	2	3	4	4	2	3	2	2	1	2	4	2	2	2	2	2	1	2	1	1	2	1	2	2	2	1
470	1	22	4	4	2	2	2	4	4	4	2	2	2	2	2	1	4	4	2	2	5	4	4	4	3	4	4	3	4	2	4	2	2	2	4	1	1	2	1	1	1	1
471	2	24	2	5	4	3	4	4	3	3	2	2	3	3	3	3	2	4	4	4	5	4	4	2	1	2	3	3	4	3	2	3	2	2	2	1	1	1	1	1	1	1
472	1	23	4	1	1	1	2	1	3	2	3	2	3	2	2	4	4	4	4	4	3	4	2	4	5	5	3	3	4	4	4	3	2	2	4	4	4	4	4	4	4	4
473	1	27	3	6	5	3	3	2	2	3	2	2	2	3	3	5	4	2	2	2	4	4	3	5	3	3	5	4	5	4	2	4	4	2	2	2	1	1	3	1	1	3
474	2	25	4	2	2	3	1	4	4	4	2	2	2	2	2	4	3	2	4	4	2	3	2	4	1	4	2	4	3	1	2	1	3	1	2	1	1	1	1	1	1	1
475	2	29	3	2	1	1	1	1	3	3	1	2	1	2	2	2	3	1	2	2	1	1	2	3	4	4	1	2	3	3	2	1	3	2	3	2	2	1	2	2	2	1
476	1	23	4	6	2	2	2	2	4	4	2	3	2	4	4	4	6	4	4	4	4	2	4	4	5	4	4	5	5	6	6	6	5	6	5	1	3	1	1	3	1	1
477	2	25	2	2	2	2	2	4	4	2	4	4	4	1	1	2	3	3	4	2	4	3	2	3	2	2	5	3	3	2	3	3	2	3	3	4	4	4	4	4	4	4
478	2	23	3	6	1	2	1	2	3	2	2	2	1	3	3	3	1	1	1	2	1	1	1	2	1	1	1	3	1	3	3	3	1	2	2	1	1	1	1	1	1	2
479	2	19	4	2	1	1	3	2	3	2	2	1	1	2	2	3	1	4	4	2	2	2	2	2	1	4	2	3	4	1	3	3	1	2	2	1	1	1	1	1	2	1
480	1	23	2	1	1	1	3	4	4	3	2	3	3	4	4	3	2	4	3	3	2	2	2	4	4	3	4	2	4	3	2	2	4	4	2	4	4	4	4	4	4	3
481	1	24	3	1	1	2	2	3	4	4	5	5	4	4	4	4	6	3	3	2	3	4	4	5	5	3	4	2	3	5	6	7	6	6	6	4	3	4	2	2	4	4
482	1	30	3	2	4	2	4	3	2	2	2	2	2	2	2	3	4	2	2	2	4	3	4	4	4	4	4	5	4	2	3	3	3	4	3	1	3	2	1	3	1	1
483	1	22	4	3	2	4	2	2	4	2	3	3	2	4	3	4	3	4	3	4	4	2	4	3	4	4	4	5	5	4	4	4	2	2	4	2	4	4	4	4	2	4
484	1	30	3	6	2	2	2	4	4	4	4	4	4	4	4	3	4	3	4	3	2	2	4	3	3	2	2	4	4	3	2	3	2	2	3	4	2	4	4	2	2	4
485	2	27	4	6	2	3	1	1	2	1	1	1	2	1	1	3	1	1	2	1	2	2	1	1	1	2	1	1	1	1	1	1	2	1	1	2	2	2	1	2	2	1
486	2	24	2	2	3	3	3	2	1	1	2	1	1	3	3	2	1	2	2	2	1	1	1	1	1	1	2	2	3	1	1	1	1	2	1	2	1	1	1	1	1	1
487	2	25	3	3	1	2	1	3	4	2	1	2	2	1	1	2	1	2	2	1	1	1	1	2	1	1	1	2	1	1	1	1	2	2	1	1	1	1	1	1	1	1
488	1	28	2	6	4	4	4	3	4	4	2	3	2	5	4	4	4	4	4	4	5	4	5	5	4	4	2	2	2	3	3	2	3	2	4	2	3	2	1	2	1	3
489	1	30	3	2	3	1	1	3	4	4	1	1	1	1	1	2	3	1	1	1	3	1	1	4	4	4	1	2	2	4	4	3	3	4	3	1	1	1	1	1	1	2
490	2	30	2	3	2	3	3	3	2	3	2	2	2	1	1	3	3	1	1	2	1	1	1	4	1	4	1	1	1	1	2	1	3	3	2	3	3	3	3	4	3	3
491	2	19	3	2	1	1	1	3	1	1	2	2	2	1	1	1	1	1	1	1	1	1	1	2	1	2	1	1	1	1	1	1	1	3	1	1	1	1	2	1	1	1
492	2	28	3	5	3	1	1	1	3	3	2	2	2	3	3	3	1	1	1	3	1	1	1	2	1	1	2	1	1	1	1	1	3	1	1	2	1	1	1	1	2	2
493	1	19	2	2	2	4	4	2	1	1	5	5	4	3	3	4	3	2	4	4	4	4	3	4	4	4	4	4	4	4	4	2	3	3	4	3	3	1	3	3	1	1
494	1	21	2	6	4	5	4	4	4	4	2	2	2	2	2	3	6	4	4	4	5	3	4	5	5	4	2	3	3	6	6	7	6	7	6	1	1	1	2	1	3	3
495	1	19	3	1	2	2	3	4	5	4	2	2	2	2	2	4	6	2	3	3	2	3	2	5	3	4	2	2	4	6	6	6	6	6	5	3	3	1	3	1	3	1
496	1	23	3	6	1	1	3	1	1	1	1	2	2	2	2	1	3	1	1	1	1	1	1	2	4	3	4	4	3	3	3	2	3	1	2	1	1	1	1	1	1	1
497	1	29	3	3	2	3	2	4	5	4	2	3	3	2	2	3	6	3	3	4	5	3	4	5	5	4	4	4	4	7	6	6	6	6	7	1	1	1	1	1	1	2
498	2	24	3	4	1	1	2	3	3	4	1	1	1	1	1	3	1	1	1	2	3	3	3	2	1	1	3	3	1	2	3	2	2	3	1	4	3	4	3	4	2	3
499	2	19	2	6	1	1	1	2	1	1	2	2	1	2	2	3	1	4	4	3	1	2	3	2	2	2	3	2	3	3	3	3	3	3	3	1	2	1	2	1	1	1
500	2	26	3	3	1	1	2	1	2	1	1	2	1	1	1	2	3	3	1	3	3	3	3	2	1	1	2	1	2	3	1	2	1	1	1	1	1	1	2	1	2	1
501	1	26	3	5	2	2	3	4	4	3	3	2	2	2	2	2	2	2	4	4	1	2	2	3	4	4	3	4	2	4	2	3	4	4	3	4	4	4	2	4	4	4
502	2	23	2	2	3	1	1	1	1	1	2	2	5	1	1	1	1	1	1	1	1	1	1	1	1	4	1	1	1	1	1	4	1	1	1	2	2	1	1	1	1	1
503	2	21	2	2	4	3	3	3	2	2	2	2	5	3	1	2	2	2	2	2	4	4	2	2	1	3	4	2	3	4	3	5	5	5	4	2	2	2	1	2	1	2
504	2	20	2	4	2	2	3	2	2	2	3	2	4	3	3	2	3	3	4	4	2	2	3	2	1	1	2	2	2	5	4	5	5	5	5	3	2	3	3	3	1	3
505	2	19	2	1	4	4	4	3	2	1	2	2	5	2	2	2	1	4	3	4	4	4	4	1	1	2	3	4	2	3	4	5	4	2	5	2	2	2	1	2	1	2
506	2	19	2	2	2	2	4	1	1	1	3	1	5	2	1	2	3	3	2	2	2	5	3	1	1	1	4	5	4	5	5	6	4	6	5	2	2	3	1	2	2	2
507	2	18	2	2	3	3	3	3	3	3	3	3	5	3	1	3	4	3	3	3	3	3	3	1	1	2	3	3	3	4	4	4	4	4	4	2	2	2	2	2	2	2
508	1	18	2	4	3	3	3	2	2	2	3	2	4	3	2	2	4	3	3	3	4	4	3	2	1	1	3	3	3	5	4	5	5	4	4	2	2	2	1	2	2	1
509	2	18	2	2	4	3	4	2	1	1	2	2	4	1	1	1	1	2	1	1	2	2	1	2	1	1	2	2	2	1	1	2	1	2	2	2	2	1	1	2	1	1
510	2	19	2	1	3	3	3	3	3	3	2	2	4	2	1	2	3	3	3	3	3	3	3	1	1	2	3	3	3	3	3	3	3	3	3	2	2	2	2	2	2	2
511	1	18	2	2	3	3	3	5	3	2	3	1	5	2	2	3	1	3	3	3	4	4	4	2	1	2	3	3	4	3	3	3	4	5	4	1	2	1	1	1	2	1
512	2	19	2	1	4	2	2	3	3	1	2	2	5	2	2	2	1	2	3	3	1	2	1	2	1	3	2	3	2	3	3	4	2	5	3	2	2	2	1	1	1	2
513	2	19	2	2	4	4	4	3	2	2	3	3	5	3	2	4	4	3	4	4	4	4	4	2	1	3	4	4	4	5	5	5	5	5	5	2	2	3	1	2	1	2
514	2	20	2	2	3	3	3	3	2	2	3	2	5	3	2	3	2	3	3	3	4	4	4	1	1	4	3	3	3	5	5	5	5	4	4	2	2	2	1	2	1	2
515	2	20	2	1	2	3	4	2	1	2	3	2	5	2	2	2	4	4	4	4	3	3	3	2	1	3	4	5	4	4	5	6	6	6	6	3	3	3	1	2	2	2
516	2	19	2	6	4	4	4	2	3	2	2	2	5	3	2	2	4	4	4	4	3	3	3	2	1	3	4	4	3	5	5	5	5	5	5	3	3	3	1	3	2	2
517	2	19	2	2	3	3	3	3	4	3	3	2	4	2	2	3	2	3	3	5	4	4	3	2	1	2	4	4	4	4	4	4	5	5	4	2	2	3	1	3	1	1
518	2	20	2	2	5	4	4	1	1	1	2	1	5	2	1	2	2	3	5	3	2	2	2	1	1	3	4	4	4	4	3	6	3	6	4	3	3	2	1	2	1	2
519	2	18	2	6	4	4	4	3	3	2	4	3	5	3	2	3	4	4	4	4	4	4	4	1	1	2	4	4	4	4	4	4	4	4	4	2	2	2	1	2	2	2
520	1	20	2	2	3	3	3	3	3	3	2	2	2	2	1	2	4	3	3	3	3	3	3	1	1	3	3	4	4	6	3	4	3	4	4	1	1	1	1	1	1	1
521	2	19	2	4	3	3	3	2	2	2	4	2	5	2	2	1	5	5	5	5	5	5	5	3	1	4	5	4	4	6	5	6	6	4	6	3	3	2	1	3	3	4
522	2	18	2	2	3	3	3	3	3	3	2	2	4	3	2	3	5	4	4	4	4	2	4	2	1	2	2	2	2	6	6	6	6	6	5	2	3	2	1	1	3	2
523	2	19	2	6	3	3	3	3	3	3	3	2	4	3	2	3	4	3	3	4	3	3	3	1	1	2	3	3	3	4	4	4	4	4	4	2	2	2	2	2	2	2
524	2	18	1	3	3	2	2	4	3	2	4	3	4	2	4	3	3	3	3	2	3	3	2	1	1	2	2	2	4	5	5	4	4	5	4	1	2	1	2	2	1	1
525	2	18	2	1	5	5	5	1	1	1	2	2	5	1	2	1	1	1	1	1	1	1	1	1	1	2	1	1	1	2	2	1	1	1	1	1	2	1	1	1	1	1
526	2	20	2	2	4	3	3	3	3	3	4	3	5	3	3	3	3	3	3	3	3	3	3	2	1	2	3	3	3	5	4	4	4	4	3	2	2	2	1	3	1	1
527	2	21	2	2	3	2	2	4	2	2	5	4	5	3	3	2	3	4	2	5	4	4	4	2	1	3	2	2	4	5	4	5	7	5	5	2	3	2	1	2	1	2
528	2	22	2	1	4	2	4	3	3	1	3	4	5	2	1	2	2	3	3	4	4	4	4	2	1	3	4	3	4	4	5	5	4	5	5	2	2	2	1	3	2	2
529	1	20	2	4	4	1	2	5	2	5	2	2	5	4	3	4	7	5	3	5	4	5	4	2	1	1	3	4	4	6	5	4	5	4	6	4	3	2	4	3	4	4
530	2	18	2	2	4	3	4	2	1	1	2	2	5	1	1	1	1	4	3	3	2	2	1	2	1	3	1	1	1	2	1	4	3	5	2	2	2	2	1	1	1	1
531	2	20	1	1	3	3	3	5	5	5	3	3	5	1	1	1	4	3	3	3	3	3	3	2	1	4	5	5	5	4	4	4	4	4	4	2	2	2	1	2	2	2
532	2	24	3	2	2	2	2	5	5	5	3	2	4	3	3	3	1	3	4	3	4	4	2	2	1	2	1	5	2	6	4	4	4	6	2	4	3	3	3	4	2	4
533	1	25	3	4	3	3	3	4	3	3	3	3	4	2	2	2	2	2	3	2	3	3	3	3	1	4	2	3	2	2	2	2	2	2	2	1	1	2	1	1	1	1
534	2	19	2	4	4	3	3	2	3	2	4	3	5	3	2	3	2	3	3	2	4	3	3	1	1	2	2	3	3	3	4	3	3	2	4	2	2	2	1	1	1	2
535	2	24	2	2	4	2	3	4	4	4	4	3	4	1	2	1	2	4	4	4	4	4	4	2	1	2	4	4	4	6	5	5	5	7	5	3	3	2	2	2	2	2
536	2	23	3	2	3	3	3	5	5	5	3	3	3	3	2	3	4	3	4	4	5	5	5	2	1	4	3	3	4	5	5	4	4	4	3	2	2	2	1	2	2	1
537	2	24	3	2	3	3	3	4	1	2	2	3	5	3	3	2	4	3	3	4	5	5	5	2	1	3	4	5	5	5	5	5	4	3	5	2	2	2	1	2	2	2
538	2	19	2	6	3	3	3	3	3	3	3	3	3	3	3	3	4	3	3	3	3	3	3	2	1	3	3	3	3	4	4	4	4	4	4	3	3	3	3	3	3	3
539	1	20	1	4	3	3	3	4	3	3	3	3	4	2	2	1	7	3	3	4	4	4	4	3	1	4	5	5	5	6	7	7	6	6	4	3	3	4	4	4	4	4
540	2	19	1	1	1	1	1	1	1	1	4	2	5	1	2	1	1	1	1	1	1	1	1	2	1	1	1	1	1	1	1	1	1	1	1	1	1	1	1	1	1	1
541	1	20	1	6	3	3	3	3	3	3	3	3	3	2	1	2	1	3	3	3	3	3	3	2	1	2	3	3	3	1	1	1	1	1	1	1	1	1	1	1	1	1
542	2	24	3	2	3	3	3	4	2	2	4	3	3	3	3	2	3	2	3	3	2	4	3	2	1	4	2	2	2	3	3	4	4	4	3	2	2	2	1	2	1	2
543	2	19	2	6	2	3	4	2	2	2	4	2	5	2	1	2	3	3	4	3	3	3	3	1	1	1	4	4	3	4	4	5	6	4	4	1	1	1	1	2	1	1
544	1	22	2	2	5	5	5	1	1	5	5	5	5	1	3	4	7	1	1	1	5	5	5	1	1	5	5	5	5	7	7	7	7	7	4	4	4	4	4	4	4	4
545	2	23	3	2	3	2	2	4	4	5	5	3	5	2	2	5	7	1	1	1	4	5	4	4	1	4	5	5	5	7	6	2	1	2	5	4	4	4	4	1	2	2
546	1	18	2	1	3	3	3	3	3	3	3	3	3	1	3	1	4	3	3	3	3	3	3	1	1	4	3	3	3	4	4	4	4	4	4	2	2	1	2	2	2	2
547	2	19	2	2	3	3	3	3	4	4	2	2	3	3	2	3	4	4	4	4	4	4	4	1	1	1	3	4	3	5	4	5	6	5	4	3	1	1	1	2	1	1
548	2	19	2	2	5	3	5	1	4	2	3	2	4	2	3	3	4	3	3	2	4	4	4	1	1	3	3	4	4	4	5	6	4	7	7	2	2	4	1	2	1	2
549	2	19	2	2	3	2	5	2	3	3	3	2	5	3	2	3	5	3	3	3	3	5	4	2	1	3	4	4	5	4	1	1	7	4	4	1	2	1	1	1	3	2
550	1	23	2	2	4	3	3	3	2	2	4	2	4	2	3	2	4	2	2	4	4	4	4	2	1	4	5	4	5	6	5	6	5	5	4	4	4	4	1	3	2	2
551	2	19	2	6	5	5	5	5	5	5	3	1	5	1	1	1	7	5	5	5	5	5	5	2	1	2	5	5	5	7	7	7	7	7	7	2	2	2	2	2	2	2
552	2	19	2	2	3	3	3	3	3	3	3	3	3	2	2	2	4	3	3	3	3	3	3	1	1	2	3	3	3	4	4	4	4	4	4	2	2	2	2	2	2	2
553	2	22	2	1	4	3	2	2	2	2	3	2	5	4	1	2	2	4	3	4	3	3	2	3	1	4	4	4	4	5	3	6	6	6	4	2	3	2	1	2	1	2
554	2	23	2	2	2	2	2	4	4	4	3	3	5	3	2	3	3	4	4	4	3	3	4	1	1	2	2	3	3	5	4	5	6	3	3	2	2	2	1	2	2	2
555	2	23	2	2	3	3	3	2	2	2	3	2	4	2	2	2	3	2	2	2	4	3	3	2	1	4	4	4	4	4	4	6	5	5	4	2	2	2	1	2	2	2
556	1	21	2	1	4	4	4	2	2	2	3	2	5	2	3	2	5	4	4	4	4	4	4	1	1	4	4	4	4	5	5	5	5	5	5	2	2	2	2	2	2	2
557	2	19	2	1	2	4	4	1	1	1	2	2	5	3	1	2	1	4	4	2	2	4	2	2	1	2	3	2	2	3	5	3	3	5	5	2	2	2	1	2	1	2
558	2	21	2	1	4	3	4	1	1	1	3	2	5	2	2	2	1	3	2	4	2	4	2	1	1	4	4	5	4	4	4	2	5	5	5	2	1	2	1	1	1	1
559	2	19	2	2	3	3	3	2	3	3	3	3	5	3	3	3	5	4	4	1	4	4	4	2	1	3	4	4	4	5	5	5	5	4	5	2	2	2	1	2	2	2
560	2	20	1	6	3	3	3	3	3	3	3	3	5	3	2	3	4	4	3	3	4	4	3	1	1	3	3	3	3	4	4	4	4	5	4	2	2	3	2	2	2	1
561	2	19	2	5	2	3	4	2	3	3	3	2	4	2	2	2	3	3	3	2	4	2	3	2	1	4	3	4	2	6	7	6	7	4	6	3	2	4	1	3	2	2
562	1	23	2	2	4	4	4	3	4	4	4	2	5	3	3	3	3	2	3	4	4	4	4	2	1	2	4	4	4	5	5	6	6	4	5	3	3	1	2	2	3	3
563	2	19	2	1	3	3	3	2	2	2	4	2	5	2	2	2	4	4	4	3	4	4	4	1	1	4	4	4	4	4	5	5	5	5	4	2	2	2	2	2	2	2
564	2	20	2	1	5	5	3	1	1	1	2	3	5	2	2	3	4	5	4	4	3	4	4	2	1	3	4	4	5	5	5	5	5	5	5	2	2	3	1	2	2	1
565	1	22	2	1	4	3	3	3	2	2	3	2	4	2	2	2	3	3	3	3	3	3	3	1	1	2	3	3	3	3	3	4	4	3	3	2	2	1	1	1	1	1
566	2	21	2	2	2	4	3	1	1	1	2	1	5	2	2	2	1	4	4	4	2	2	4	1	1	2	1	2	4	4	2	5	2	2	4	2	2	2	1	1	1	1
567	2	21	2	2	3	3	3	3	3	3	2	2	5	2	2	2	1	3	3	3	3	3	3	2	1	2	3	3	3	1	1	1	1	1	1	2	2	2	1	2	2	2
568	2	19	2	5	2	3	4	3	2	2	2	2	5	3	3	3	3	4	4	4	4	4	4	2	1	3	4	4	3	5	4	5	5	5	5	2	2	2	2	2	2	2
569	2	21	2	2	3	4	4	2	1	1	2	2	5	2	2	2	2	3	3	4	2	4	2	1	1	2	2	2	4	5	2	4	5	5	2	2	2	1	1	1	1	1
570	1	19	2	5	4	3	3	4	4	2	2	2	5	2	2	3	1	2	2	2	3	3	3	4	1	3	4	4	4	2	2	3	3	4	4	1	1	1	1	1	1	1
571	2	19	2	1	4	3	4	2	2	2	3	2	5	2	2	2	1	4	5	3	3	4	4	2	1	4	3	3	4	5	3	4	5	6	5	2	3	2	3	1	2	2
572	2	19	2	2	4	3	4	1	1	1	2	2	5	2	1	2	1	3	2	2	3	3	3	1	1	2	3	4	4	4	4	5	3	3	4	1	1	1	1	1	1	1
573	1	19	2	3	4	2	3	3	2	3	3	3	4	3	3	3	2	4	3	2	3	4	2	1	1	4	3	2	4	4	2	4	5	5	5	3	3	3	3	2	3	3
574	1	20	2	4	1	2	3	4	2	3	5	3	3	3	3	4	5	1	3	3	2	3	4	5	1	5	2	4	2	2	4	6	2	5	2	3	2	3	2	2	3	3
575	1	18	2	4	1	2	4	3	3	3	4	2	2	2	2	3	5	4	2	4	1	2	3	5	4	5	1	2	3	2	5	5	5	2	5	3	3	3	3	2	3	3
576	1	19	2	4	2	3	3	2	4	4	4	2	2	3	2	3	2	2	4	2	2	4	4	2	4	5	2	3	3	2	5	2	5	2	5	2	3	2	4	3	3	2
577	2	19	2	2	4	3	3	2	2	4	4	4	5	3	2	3	6	5	5	5	5	5	5	2	1	4	5	5	4	6	6	6	6	6	6	3	3	4	3	2	3	2
578	1	20	2	4	3	3	3	3	3	3	4	4	4	3	3	3	4	3	3	3	3	3	3	2	1	4	3	3	3	4	4	4	4	4	4	3	3	3	3	2	1	4
579	2	20	2	2	3	3	3	3	3	3	3	3	5	3	3	3	4	3	3	3	3	3	3	2	1	4	3	3	3	4	4	4	4	4	4	1	1	1	1	2	1	1
580	2	20	2	2	3	4	3	2	3	3	4	5	5	3	2	2	5	4	4	3	5	4	4	5	2	3	4	5	4	5	5	6	5	5	6	2	2	3	2	4	3	3
581	2	20	2	4	3	3	3	3	3	3	3	3	5	3	3	3	6	4	4	3	4	3	4	2	1	3	3	3	4	5	5	4	5	4	4	3	2	2	1	2	2	2
582	2	19	2	4	4	4	4	4	4	4	4	3	4	3	3	3	5	4	4	4	4	3	4	2	1	4	4	4	4	5	5	5	5	4	5	3	3	1	2	3	3	3
583	2	20	2	2	3	4	4	3	2	2	3	2	5	2	2	2	4	4	4	4	4	4	4	2	1	3	4	4	4	4	4	5	5	5	5	2	2	2	2	2	2	2
584	2	20	2	2	4	4	4	4	4	4	3	2	5	3	3	3	3	4	4	4	4	4	4	4	1	4	4	4	4	4	4	4	4	5	5	2	2	3	1	2	2	3
585	2	18	2	5	4	4	5	2	2	2	2	2	4	2	2	2	3	4	4	3	4	4	4	2	1	4	4	4	4	5	5	6	3	5	6	2	3	2	1	3	2	2
586	1	20	1	3	4	4	4	4	4	4	5	2	2	5	2	2	5	4	4	4	4	4	4	2	1	2	4	4	4	5	5	5	5	5	5	3	3	3	3	3	3	3
587	1	19	1	4	3	2	3	5	3	2	4	3	5	2	2	2	2	4	4	2	4	4	4	2	1	1	2	3	3	2	2	2	2	2	2	2	1	2	1	1	1	1
588	1	19	2	2	2	1	2	5	2	2	2	2	5	3	2	1	1	2	2	4	2	2	1	2	1	2	4	4	2	2	2	6	6	6	4	2	2	1	1	3	1	1
589	1	19	2	3	3	3	3	3	3	3	3	3	3	3	3	3	6	3	5	2	3	3	3	5	5	4	3	3	3	4	2	6	6	6	2	2	2	2	3	2	2	3
590	1	20	2	4	2	2	2	2	2	2	5	5	5	5	1	5	7	2	2	2	2	2	2	5	4	5	2	2	2	7	7	7	7	7	7	3	3	3	3	3	3	3
591	2	22	2	2	4	4	5	2	2	1	3	2	4	3	2	3	3	2	1	1	3	4	3	4	1	3	4	3	4	6	4	6	4	6	6	2	2	2	1	1	1	2
592	2	22	2	1	3	3	3	2	2	2	2	2	4	2	2	2	3	3	3	3	3	3	3	2	1	3	3	3	3	5	4	6	5	6	5	2	2	2	1	2	2	2
593	2	20	2	6	3	3	4	3	3	2	3	2	5	2	1	3	4	3	3	3	4	4	4	2	1	3	5	5	5	7	7	4	4	4	7	2	2	2	1	2	1	2
594	2	19	2	2	4	4	4	1	1	1	3	4	5	3	2	3	6	4	4	4	4	4	4	4	1	4	4	4	4	6	6	6	6	6	6	3	3	3	3	3	3	3
595	2	25	3	1	3	3	3	4	4	4	3	2	5	3	1	3	4	3	3	3	4	5	5	1	1	2	3	4	5	4	5	5	5	5	4	2	2	3	1	2	1	2
596	1	24	1	2	2	2	2	2	1	1	4	5	4	5	4	5	4	2	4	4	4	2	2	5	5	3	1	4	3	2	2	2	2	2	2	1	3	1	1	3	2	2
597	1	29	4	3	2	2	1	1	1	2	4	4	4	4	4	5	2	1	1	1	1	1	1	3	1	4	1	1	1	2	2	2	3	1	2	1	1	2	1	1	1	2
598	1	24	3	3	1	1	1	1	3	3	4	4	4	3	4	5	1	1	3	2	2	3	2	2	1	3	3	3	3	1	2	1	2	3	1	1	2	2	1	1	3	3
599	1	24	2	4	2	2	3	3	1	2	5	5	4	5	5	5	2	2	2	3	2	2	3	5	5	4	2	5	5	4	4	4	2	4	3	1	1	3	3	1	1	2
600	1	23	2	1	2	2	2	2	1	1	5	4	4	5	4	5	2	4	3	3	2	1	3	3	1	4	1	3	4	2	2	2	2	4	2	2	1	2	1	2	1	2
